# Supplementary material for: Single-cell RNA-Seq reveals intracellular microbial diversity within immune cells during SARS-CoV-2 infection and recovery
Source: iScience. 2023 Oct 30;26(11):108357. doi: 10.1016/j.isci.2023.108357 (PMC10663746; doi:10.1016/j.isci.2023.108357)
Supplement: Table S1. Clinical Parameters of patient cohort for scRNAseq, related to Figure 1 [file mmc1.xlsx]

## Sheet: Sheet1
Table S1: Clinical Parameters of patient cohort for scRNAseq, related to Figure 1.
Code	Age	Gender	Co-morbidities	HRCT Score	C-Reactive Protein	Group	Disease status
C+19	25	Male	None	13/25	1.32	Infected	Mild
C+20	67	Female	Hypertension/Diabetes Mellitus/ Rheumatoid Arthritis	20/40	12.45	Infected	Severe
C+21	53	Male	Diabetes Mellitus	007/25	1.95	Infected	Mild
C+22	62	Male	Hypertension/Diabetes Mellitus	17/40	88.6	Infected	Mild
C+24	65	Male	Hypertension	22/40	105	Infected	Severe
C+25	60	Male	Hypertension	20/40	54	Infected	Severe
C+2	25	Male	None	0/25	0.66	Infected	Mild
C+6	78	Male	NA	29/40	1.29	Infected	Severe
C+7	62	Female	Hypertension	16/25	60.65	Infected	Severe
C+12	75	Female	NA	20/40	NA	Infected	Severe
C+13	70	Male	NA	15/40	NA	Infected	Mild
C+14	55	Female	NA	18/40	NA	Infected	Mild
C+18	52	Female	Diabetes Mellitus	22/40	90.4	Infected	Severe
C+23	64	Male	Diabetes Mellitus	20/40	62	Infected	Severe
PC-11	32	Male	NA	NA	NA	Recovered	NA
PC-13	27	Male	NA	NA	NA	Recovered	NA
PC-17	58	Female	NA	NA	NA	Recovered	NA
PC-21	70	Male	NA	NA	NA	Recovered	NA
PC-4	28	Female	NA	NA	NA	Recovered	NA
PC-10	28	Female	NA	NA	NA	Recovered	NA
PC-12	24	Male	NA	NA	NA	Recovered	NA
PC-18	36	Male	NA	NA	NA	Recovered	NA
PC-19	46	Male	NA	NA	NA	Recovered	NA
PC-20	44	Male	NA	NA	NA	Recovered	NA
C2	22	Female	NA	NA	NA	Healthy	NA
C8	23	Male	NA	NA	NA	Healthy	NA
C9	32	Female	NA	NA	NA	Healthy	NA
