# Supplementary material for: Single-cell RNA-Seq reveals intracellular microbial diversity within immune cells during SARS-CoV-2 infection and recovery
Source: iScience. 2023 Oct 30;26(11):108357. doi: 10.1016/j.isci.2023.108357 (PMC10663746; doi:10.1016/j.isci.2023.108357)
Supplement: Table S2. Phylum, genus, and species with >0.1 abundance across three groups, related to Figure 2 [file mmc2.xlsx]

## Sheet: Sheet1
Table S2: Phylum, Genus and Species with >0.1 abundance across three groups, related to Figure 2.
Phylum	Genus	Species	Healthy	Positive	Recovered
Gammaproteobacteria	Pseudomonas	Pseudomonas tolaasii	10.2566	17.2941	10.4364
Actinobacteria	Mycobacterium	Mycobacterium shigaense	18.2034	17.7299	18.8898
Tenericutes	Mycoplasma	Mycoplasma hyopneumoniae	18.437	17.8752	18.6427
Gammaproteobacteria	Candidatus	Candidatus Portiera aleyrodidarum	15.7666	15.9969	16.9973
Firmicutes	Bacillus	Bacillus thuringiensis	16.2655	15.4721	16.7199
Actinobacteria	Streptomyces	Streptomyces sviceus	17.4749	16.9442	17.9326
Actinobacteria	Streptomyces	Streptomyces pristinaespiralis	17.3513	16.9416	17.7551
Gammaproteobacteria	Xanthomonas	Xanthomonas euvesicatoria	3.15089	15.3962	1.1919
Firmicutes	Caldicellulosiruptor	Caldicellulosiruptor saccharolyticus	16.3124	15.4046	16.6022
Firmicutes	Staphylococcus	Staphylococcus cohnii	16.3873	15.7795	16.6725
Firmicutes	Bacillus	Bacillus cereus	16.531	15.7912	16.5964
Proteobacteria	Campylobacter	Campylobacter ureolyticus	15.8773	15.3859	16.2158
Proteobacteria	Desulfovibrio	Desulfovibrio fairfieldensis	15.7906	13.4077	10.253
Betaproteobacteria	Polynucleobacter	Polynucleobacter necessarius	5.40792	4.89548	8.37023
Proteobacteria	Helicobacter	Helicobacter cinaedi	15.9054	12.9082	10.5546
Gammaproteobacteria	Polynucleobacter	Escherichia albertii	15.3372	14.7591	15.3949
Firmicutes	Bacillus	Bacillus anthracis	15.3532	13.8892	14.9646
Betaproteobacteria	Neisseria	Neisseria meningitidis	15.1036	14.4625	15.1398
Thermotogae	Fervidobacterium	Fervidobacterium pennivorans	14.95	14.0832	15.096
Proteobacteria	Helicobacter	Helicobacter saguini	15.1197	14.075	15.112
Firmicutes	Caldicellulosiruptor	Caldicellulosiruptor bescii	14.8279	14.3826	14.9797
Tenericutes	Entomoplasma	Entomoplasma melaleucae	11.4629	10.554	7.39184
Firmicutes	Lactobacillus	Lactobacillus paracollinoides	14.6659	14.1711	15.0286
Gammaproteobacteria	Citrobacter	Citrobacter sp. 86	14.534	14.0193	14.8398
Gammaproteobacteria	Citrobacter	Escherichia coli	14.2568	13.8809	14.5704
Gammaproteobacteria	Serratia	Serratia plymuthica	14.3689	13.8797	14.7592
Proteobacteria	Helicobacter	Helicobacter pylori	14.6469	13.9176	14.7192
Firmicutes	Mageeibacillus	Mageeibacillus indolicus	14.6268	14.0376	14.7225
Thermodesulfobacteria	Thermodesulfobacterium	Thermodesulfobacterium geofontis	14.0193	13.651	14.4553
Gammaproteobacteria	Aggregatibacter	Aggregatibacter aphrophilus	14.5888	14.0093	14.5891
Tenericutes	Mycoplasma	Mycoplasma hyorhinis	14.6195	13.874	14.6071
Firmicutes	Staphylococcus	Staphylococcus aureus	14.2308	13.7119	14.677
Tenericutes	Mycoplasma	Mycoplasma pulmonis	14.3773	13.6672	14.0557
Tenericutes	Mycoplasma	Mycoplasma anatis	14.4812	13.0185	14.1896
Bacteroidetes	Flavobacterium	Flavobacterium sp. HYN0056	14.2353	13.7736	14.4377
Gammaproteobacteria	Klebsiella	Klebsiella pneumoniae	14.0277	13.3887	14.2528
Gammaproteobacteria	Buchnera	Buchnera aphidicola	13.8692	13.2942	13.9263
Firmicutes	Staphylococcus	Staphylococcus simulans	13.8262	12.9973	14.0769
Firmicutes	Macrococcus	Macrococcus caseolyticus	13.7634	13.267	14.132
Chlamydiae	Chlamydia	Chlamydia pecorum	13.6337	13.3206	13.8459
Proteobacteria	Campylobacter	Campylobacter jejuni	13.613	12.9093	13.3415
Firmicutes	Paenibacillus	Paenibacillus borealis	13.1263	12.6998	13.6871
Firmicutes	Clostridium	Clostridium beijerinckii	13.3677	12.8961	13.6586
Firmicutes	Clostridium	Clostridium botulinum	13.3242	11.0007	12.1864
Tenericutes	Spiroplasma	Spiroplasma diminutum	13.2252	12.2286	12.6526
Alphaproteobacteria	Micavibrio	Micavibrio aeruginosavorus	12.5887	12.2607	13.4108
Betaproteobacteria	Neisseria	Neisseria weaveri	13.3292	12.1374	12.916
Firmicutes	Enterococcus	Enterococcus faecalis	13.2634	12.6054	13.1548
Tenericutes	Mycoplasma	Mycoplasma cynos	13.2882	12.3145	12.7496
Firmicutes	Thermoanaerobacter	Thermoanaerobacter siderophilus	12.7194	11.9534	13.194
Spirochaetia	Sphaerochaeta	Sphaerochaeta coccoides	13.2055	10.4258	7.65996
Gammaproteobacteria	Pasteurella	Pasteurella multocida	12.1586	11.112	12.6243
Tenericutes	Mycoplasma	Mycoplasma capricolum	13.1384	11.7976	12.7752
Proteobacteria	Campylobacter	Campylobacter sp. RM8964	13.1212	10.9338	7.86943
Alphaproteobacteria	Ehrlichia	Ehrlichia canis	12.9033	12.4612	13.1034
Bacteroidetes	Candidatus	Candidatus Sulcia muelleri	11.0737	9.82879	10.4278
Bacteroidetes	Flavobacteriaceae	Flavobacteriaceae bacterium MAR_2010_188	12.3578	11.8095	12.1674
Gammaproteobacteria	Glaesserella	Glaesserella parasuis	12.7524	10.1992	7.1448
Betaproteobacteria	Bordetella	Bordetella sp. HZ20	12.728	10.8011	9.43908
Actinobacteria	Streptomyces	Streptomyces lividans	12.6076	11.8467	12.4354
Cyanobacteria	Nostocales	Nostocales cyanobacterium HT-58-2	11.2646	11.1523	11.7402
Tenericutes	Spiroplasma	Spiroplasma phoeniceum	12.4141	11.3832	12.1748
Tenericutes	Mycoplasma	Mycoplasma bovigenitalium	12.215	11.4672	12.5033
Tenericutes	Mycoplasma	Mycoplasma mycoides	12.0348	10.2301	8.66372
Tenericutes	Spiroplasma	Spiroplasma chrysopicola	12.339	11.5069	12.2945
Tenericutes	Mycoplasma	Mycoplasma bovis	12.1535	11.8391	12.2056
Tenericutes	Ureaplasma	Ureaplasma parvum	12.302	9.93973	9.74271
Spirochaetia	Leptospira	Leptospira interrogans	10.9318	10.679	11.036
Proteobacteria	Helicobacter	Helicobacter cetorum	11.9779	11.5754	12.2879
Actinobacteria	Streptomyces	Streptomyces clavuligerus	12.1373	11.4076	11.9516
Gammaproteobacteria	Candidatus	Candidatus Purcelliella pentastirinorum	10.5442	8.84848	11.2354
Gammaproteobacteria	Piscirickettsia	Piscirickettsia salmonis	11.9176	11.0742	12.0881
Tenericutes	Mycoplasma	Mycoplasma dispar	12.1643	11.2472	11.9076
Alphaproteobacteria	Paracoccus	Paracoccus mutanolyticus	9.73397	10.8049	10.4933
Firmicutes	Lactobacillus	Lactobacillus jensenii	11.1299	9.07808	5.78197
Fusobacteriia	Sneathia	Sneathia amnii	11.0409	10.4939	11.4526
Gammaproteobacteria	Providencia	Providencia stuartii	11.4456	10.8388	11.8649
Betaproteobacteria	Verminephrobacter	Verminephrobacter eiseniae	11.1409	10.6692	11.5476
Firmicutes	Bacillus	Bacillus licheniformis	11.8034	11.0056	11.641
Firmicutes	Sporosarcina	Sporosarcina sp. PTS2304	11.7161	11.0694	11.8093
Tenericutes	Mycoplasma	Mycoplasma edwardii	10.3816	8.9974	5.49633
Tenericutes	Spiroplasma	Spiroplasma floricola	9.9442	10.5634	10.3555
Alphaproteobacteria	Anaplasma	Anaplasma centrale	11.7182	8.44317	6.41887
Actinobacteria	Microlunatus	Microlunatus phosphovorus	11.7089	10.8714	11.4585
Firmicutes	Bacillus	Bacillus megaterium	11.193	10.7504	10.9435
Tenericutes	Mycoplasma	Mycoplasma synoviae	11.3787	9.63691	9.10267
Spirochaetia	Borrelia	Borrelia duttonii	10.6021	10.2065	11.3742
