# Supplementary material for: Single-cell RNA-Seq reveals intracellular microbial diversity within immune cells during SARS-CoV-2 infection and recovery
Source: iScience. 2023 Oct 30;26(11):108357. doi: 10.1016/j.isci.2023.108357 (PMC10663746; doi:10.1016/j.isci.2023.108357)
Supplement: Table S3. Cell-type-specific microbial abundance, related to Figure 3 [file mmc3.xlsx]

## Sheet: Sheet1
Table S3: Cell type specific microbial abundance, related to Figure 3.
Celltype	Group	Cell count	Microbial abundance	Cell abundance
Classical Monocyte	Positive	1126	59375.5	7.11398
Classical Monocyte	Healthy	8	614.11	0.107773
Classical Monocyte	Recovered	0	0	0		The BOLD ones has been carried forward for further analysis with respect to cell-type abundance of microbes.
DC	Positive	1032	60328.6	6.52009
DC	Healthy	165	8359.93	2.22282
DC	Recovered	105	5485.2	3.18665
Macrophage	Positive	1521	94000.4	9.60955
Macrophage	Healthy	90	4856.76	1.21245
Macrophage	Recovered	77	3970.39	2.33687
Memory B	Positive	223	10924.4	1.4089
Memory B	Healthy	89	5469.3	1.19898
Memory B	Recovered	1	89.3509	0.030349
Memory T	Positive	162	8269.35	1.0235
Memory T	Healthy	47	2909.21	0.633167
Memory T	Recovered	9	681.056	0.273141
Naive B	Positive	7084	448703	44.7561
Naive B	Healthy	6050	346483	81.5034
Naive B	Recovered	2661	142912	80.7587
Naive T	Positive	562	34422.9	3.55067
Naive T	Healthy	216	13019	2.90987
Naive T	Recovered	78	4522.74	2.36722
Neutrophil	Positive	3008	188786	19.0043
Neutrophil	Healthy	371	19918.2	4.99798
Neutrophil	Recovered	247	12570	7.49621
NK	Positive	321	17067.3	2.02805
NK	Healthy	21	1230.4	0.282904
NK	Recovered	13	776.836	0.394537
Plasma cell	Positive	75	4268.02	0.473844
Plasma cell	Healthy	27	1817.99	0.363734
Plasma cell	Recovered	1	50.1961	0.030349
Platelet	Positive	397	22816.1	2.50821
Platelet	Healthy	52	2990.02	0.700525
Platelet	Recovered	6	395.008	0.182094
Treg	Positive	317	19721.1	2.00278
Treg	Healthy	287	17354.1	3.86636
Treg	Recovered	97	5688.56	2.94385
