# Supplementary material for: Single-cell RNA-Seq reveals intracellular microbial diversity within immune cells during SARS-CoV-2 infection and recovery
Source: iScience. 2023 Oct 30;26(11):108357. doi: 10.1016/j.isci.2023.108357 (PMC10663746; doi:10.1016/j.isci.2023.108357)
Supplement: Table S4. Sample-wise relative abundance of species (>0.1%) in bulk RNAseq COVID-19-positive cohort, related to Figure 4 [file mmc4.xlsx]

## Sheet: Sheet1
Table S4: Samplewise relative abundance of species (>0.1% ) in bulk RNAseq COVID-19 positive cohort, related to Figure 4.
Kingdom	Phylum	Class	Order	Family	Genus	Species	Average	P_001_1	P_004_1	P_035_1	P_037_1	P_062_1	P_064_1	P_081_1	P_082_1	P_085_1	P_086_1	P_090_1	P_097_1	P_098_1	P_099_1	P_100_1	P_101_1	P_103_1	P_105_1	P_107_1
Bacteria	Proteobacteria	Betaproteobacteria	Burkholderiales	Burkholderiaceae	Ralstonia	Ralstonia solanacearum	0.71729	0.0320423	0.11907	0.123525	0.16134	1.14744	0.933476	0.879668	0.887083	0.893183	1.02918	0.689208	0.836494	1.05858	0.845102	0.829111	0.806998	0.786608	0.840918	0.729481
Bacteria	Proteobacteria	Betaproteobacteria	Burkholderiales	Alcaligenaceae	Achromobacter	Achromobacter sp. MFA1 R4	0.706893	0.0519703	0.0649111	0.630534	0.5413	1.12838	0.909251	0.737112	0.717939	0.684401	0.818612	0.435808	0.993021	1.18297	1.0429	0.734172	0.728979	0.715351	0.692954	0.620396
Bacteria	Firmicutes	Bacilli	Bacillales	Staphylococcaceae	Staphylococcus	Staphylococcus haemolyticus	0.699245	0.302403	0.180596	0.222111	0.17906	1.0963	0.875755	0.814917	0.836809	0.83761	0.968119	0.637936	0.77795	0.988248	0.784016	0.782659	0.752361	0.754966	0.801769	0.692075
Bacteria	Proteobacteria	Gammaproteobacteria	Oceanospirillales	Halomonadaceae	Halomonas	Halomonas sp. JS92-SW72	0.620452	0.294472	0.262753	0.373584	0.27822	0.7828	0.618075	0.612327	0.937457	0.603526	0.702429	0.514507	0.649564	0.857452	0.733115	0.660187	0.964848	0.871238	0.552076	0.519959
Bacteria	Firmicutes	Clostridia	Clostridiales	Clostridiaceae	Clostridium	Clostridium botulinum	0.613957	0.245791	0.253742	0.2725	0.2326	0.785147	0.642003	0.613695	1.03292	0.639473	0.737942	0.502871	0.694037	0.921269	0.763204	0.697829	1.05099	0.51991	0.558816	0.500445
Bacteria	Actinobacteria	Actinobacteria	Propionibacteriales	Propionibacteriaceae	Cutibacterium	Cutibacterium acnes	0.574055	0.406554	0.408535	0.528479	0.43824	0.791935	0.655383	0.641139	0.654337	0.600061	0.716737	0.510006	0.582787	0.75865	0.580442	0.555283	0.523088	0.535948	0.516781	0.502657
Bacteria	Actinobacteria	Actinobacteria	Micrococcales	Micrococcaceae	Micrococcus	Micrococcus luteus	0.524743	0.340533	0.34605	0.476319	0.35056	0.665952	0.564103	0.608117	0.59744	0.577813	0.71916	0.457841	0.508477	0.650489	0.562734	0.504023	0.598482	0.525555	0.497542	0.418935
Bacteria	Proteobacteria	Gammaproteobacteria	Pseudomonadales	Moraxellaceae	Moraxella	Moraxella osloensis	0.521481	0.305748	0.3135	0.380675	0.33448	0.697815	0.599971	0.596012	0.601946	0.606877	0.703805	0.465018	0.544381	0.554753	0.575437	0.614151	0.524574	0.472099	0.484802	0.532102
Bacteria	Actinobacteria	Actinobacteria	Micrococcales	Micrococcaceae	Kocuria	Kocuria palustris	0.482004	0.284946	0.281252	0.333312	0.28487	0.570774	0.596886	0.516876	0.501979	0.77552	0.63982	0.428009	0.506787	0.628969	0.5788	0.582423	0.485663	0.418595	0.399281	0.343314
Bacteria	Proteobacteria	Gammaproteobacteria	Pseudomonadales	Pseudomonadaceae	Pseudomonas	Pseudomonas stutzeri	0.475558	0.308479	0.305654	0.383335	0.32201	0.728776	0.542863	0.574845	0.574292	0.471445	0.616279	0.395582	0.528099	0.577727	0.464629	0.490777	0.437391	0.475214	0.439825	0.398377
Bacteria	Firmicutes	Bacilli	Bacillales	Staphylococcaceae	Staphylococcus	Staphylococcus xylosus	0.472999	0.0519703	0.11907	0.099906	0.04527	0.789714	0.602967	0.498738	0.534235	0.582111	0.653228	0.442343	0.602908	0.723761	0.560786	0.515716	0.538369	0.525555	0.591867	0.508469
Bacteria	Actinobacteria	Actinobacteria	Corynebacteriales	Nocardiaceae	Rhodococcus	Rhodococcus sp. PBTS 1	0.466584	0.150542	0.153112	0.156007	0.14173	0.697815	0.590433	0.670466	0.449988	0.61012	0.761845	0.445145	0.588772	0.597186	0.598367	0.453429	0.385321	0.46723	0.433666	0.513922
Bacteria	Proteobacteria	Betaproteobacteria	Burkholderiales	Alcaligenaceae	Achromobacter	Achromobacter spanius	0.450761	0.102236	0.0417714	0.394268	0.35428	0.742601	0.601479	0.455585	0.445037	0.384084	0.536092	0.304018	0.692327	0.797769	0.721928	0.376758	0.414583	0.433801	0.399281	0.366558
Bacteria	Proteobacteria	Gammaproteobacteria	Pseudomonadales	Moraxellaceae	Acinetobacter	Acinetobacter lwoffii	0.412238	0.222475	0.236513	0.269616	0.24351	0.514241	0.277548	0.270146	0.463553	0.41752	0.495028	0.359927	0.490071	0.614065	0.504997	0.593143	0.426612	0.458531	0.496746	0.478279
Bacteria	Firmicutes	Bacilli	Bacillales	Staphylococcaceae	Staphylococcus	Staphylococcus cohnii	0.406137	0.150542	0.180596	0.178656	0.1473	0.715277	0.547968	0.494713	0.534235	0.558526	0.600802	0.401514	0.417898	0.515802	0.365598	0.39309	0.344444	0.369753	0.444187	0.355699
Bacteria	Firmicutes	Bacilli	Bacillales	Bacillaceae	Bacillus	Bacillus cereus	0.387933	0.16449	0.188563	0.196063	0.14173	0.429842	0.475618	0.393516	0.408953	0.373663	0.502957	0.339944	0.469815	0.49071	0.436549	0.376758	0.527483	0.627811	0.410196	0.416068
Bacteria	Proteobacteria	Alphaproteobacteria	Caulobacterales	Caulobacteraceae	Brevundimonas	Brevundimonas diminuta	0.386538	0.192547	0.190381	0.256837	0.21271	0.557061	0.493778	0.44952	0.48281	0.348921	0.530176	0.34397	0.393523	0.577727	0.422803	0.435431	0.400979	0.374181	0.396933	0.283943
Bacteria	Proteobacteria	Gammaproteobacteria	Pseudomonadales	Moraxellaceae	Acinetobacter	Acinetobacter johnsonii	0.37664	0.216603	0.236513	0.26024	0.24546	0.347348	0.328238	0.356284	0.401483	0.316116	0.444462	0.285884	0.437318	0.614065	0.508294	0.413463	0.373397	0.436119	0.451024	0.483858
Bacteria	Actinobacteria	Actinobacteria	Micrococcales	Intrasporangiaceae	Janibacter	Janibacter indicus	0.364105	0.380957	0.328858	0.465444	0.34804	0.407908	0.485089	0.321605	0.339609	0.410138	0.444462	0.310254	0.343718	0.390661	0.448699	0.279661	0.25861	0.324409	0.300975	0.328902
Bacteria	Proteobacteria	Gammaproteobacteria	Oceanospirillales	Alcanivoracaceae	Alcanivorax	Alcanivorax sp. N3-2A	0.362055	0.14782	0.136355	0.156007	0.12867	0.429842	0.362301	0.41269	0.401483	0.41752	0.502957	0.333494	0.375234	0.440361	0.422803	0.435431	0.458897	0.591876	0.37255	0.352762
Bacteria	Proteobacteria	Gammaproteobacteria	Enterobacterales	Enterobacteriaceae	Escherichia	Escherichia coli	0.357928	0.449886	0.420801	0.540755	0.45001	0.38127	0.362301	0.298919	0.284879	0.333841	0.415908	0.243966	0.352619	0.355949	0.33654	0.345809	0.326247	0.324409	0.286296	0.290229
Bacteria	Actinobacteria	Actinobacteria	Propionibacteriales	Propionibacteriaceae	Cutibacterium	Cutibacterium granulosum	0.348488	0.221775	0.228393	0.280545	0.28583	0.514241	0.453656	0.41269	0.463553	0.362045	0.530176	0.321427	0.375234	0.230617	0.352074	0.279661	0.405714	0.349698	0.247169	0.306776
Bacteria	Actinobacteria	Actinobacteria	Micrococcales	Micrococcaceae	Rothia	Rothia mucilaginosa	0.337396	0.138711	0.18668	0.168176	0.12867	0.464705	0.346642	0.382476	0.422438	0.54327	0.398491	0.300707	0.352619	0.49071	0.4428	0.300727	0.629564	0.217209	0.234073	0.261848
Bacteria	Proteobacteria	Gammaproteobacteria	Pseudomonadales	Moraxellaceae	Acinetobacter	Acinetobacter sp. SWBY1	0.335572	0.150542	0.136355	0.178656	0.14173	0.347348	0.48046	0.382476	0.306522	0.229775	0.353133	0.354955	0.343718	0.459439	0.352074	0.407122	0.373397	0.454821	0.530485	0.392865
Bacteria	Actinobacteria	Actinobacteria	Corynebacteriales	Corynebacteriaceae	Corynebacterium	Corynebacterium ureicelerivorans	0.329676	0.170305	0.145389	0.249534	0.15703	0.407908	0.305917	0.403529	0.42857	0.373663	0.566395	0.382201	0.322973	0.230617	0.4428	0.42505	0.276111	0.290151	0.369392	0.316302
Bacteria	Bacteroidetes	Cytophagia	Cytophagales	Cytophagaceae	Spirosoma	Spirosoma pollinicola	0.319898	0.181834	0.178404	0.065374	0.15237	0.464705	0.328238	0.356284	0.306522	0.348921	0.398491	0.313198	0.343718	0.355949	0.365598	0.357225	0.422755	0.566084	0.319348	0.253055
Bacteria	Proteobacteria	Betaproteobacteria	Burkholderiales	Burkholderiaceae	Ralstonia	Ralstonia pickettii	0.319681	0.138711	0.19214	0.178656	0.16909	0.479053	0.433531	0.382476	0.459227	0.348921	0.277855	0.243966	0.375234	0.476031	0.318292	0.300727	0.304173	0.253126	0.384194	0.358542
Bacteria	Firmicutes	Bacilli	Bacillales	Staphylococcaceae	Staphylococcus	Staphylococcus epidermidis	0.317039	0.235933	0.253742	0.30798	0.31615	0.464705	0.346642	0.340334	0.339609	0.362045	0.353133	0.307197	0.360764	0.308099	0.229627	0.252932	0.335743	0.324409	0.307518	0.277174
Bacteria	Proteobacteria	Gammaproteobacteria	Pseudomonadales	Moraxellaceae	Acinetobacter	Acinetobacter junii	0.313558	0.26677	0.246761	0.319454	0.29664	0.347348	0.277548	0.403529	0.401483	0.316116	0.398491	0.331223	0.279847	0.230617	0.377572	0.345809	0.291086	0.267092	0.258626	0.301598
Bacteria	Proteobacteria	Alphaproteobacteria	Rhizobiales	Rhizobiaceae	Shinella	Shinella sp. HZN7	0.304107	0.168436	0.180596	0.196063	0.16909	0.407908	0.176028	0.436259	0.401483	0.348921	0.495028	0.228817	0.333905	0.476031	0.296178	0.357225	0.315795	0.29991	0.324735	0.16562
Bacteria	Actinobacteria	Actinobacteria	Corynebacteriales	unclassified&nbsp;Corynebacteriales	Lawsonella	Lawsonella clevelandensis	0.300216	0.180331	0.156591	0.156007	0.16134	0.407908	0.305917	0.41269	0.401483	0.316116	0.467379	0.34397	0.234237	0.355949	0.352074	0.42505	0.211117	0.253126	0.300975	0.261848
Bacteria	Proteobacteria	Betaproteobacteria	Burkholderiales	Alcaligenaceae	Orrella	Orrella dioscoreae	0.298655	0.0664709	0.0417714	0.2456	0.15703	0.429842	0.433531	0.403529	0.219868	0.348921	0.398491	0	0.572187	0.614065	0.536565	0.300727	0.237552	0.217209	0.218786	0.232302
Bacteria	Actinobacteria	Actinobacteria	Micrococcales	Intrasporangiaceae	Serinicoccus	Serinicoccus sp. JLT9	0.294075	0.14782	0.111791	0.156007	0.12083	0.300592	0.425866	0.298919	0.364599	0.471445	0.431058	0.250581	0.333905	0.355949	0.268105	0.357225	0.344444	0.267092	0.319348	0.261848
Bacteria	Actinobacteria	Actinobacteria	Micrococcales	Intrasporangiaceae	Ornithinimicrobium	Ornithinimicrobium sp. AMA3305	0.290413	0.131648	0.11907	0.210203	0.20353	0.448489	0.408624	0.436259	0.364599	0.384084	0.444462	0.272618	0.368272	0.230617	0.168136	0.252932	0.315795	0.267092	0.286296	0.205116
Bacteria	Firmicutes	Bacilli	Bacillales	Staphylococcaceae	Staphylococcus	Staphylococcus hominis	0.288665	0.221775	0.208416	0.196063	0.19495	0.300592	0.238586	0.370174	0.339609	0.316116	0.378005	0.243966	0.322973	0.230617	0.482682	0.318114	0.276111	0.236815	0.339223	0.269844
Bacteria	Actinobacteria	Actinobacteria	Corynebacteriales	Corynebacteriaceae	Corynebacterium	Corynebacterium flavescens	0.288319	0.127735	0.217752	0.203463	0.13557	0.300592	0.346642	0.393516	0.384687	0.373663	0.456483	0.354955	0.234237	0.230617	0.268105	0.357225	0.175576	0.253126	0.339223	0.324899
Bacteria	Proteobacteria	Gammaproteobacteria	Pseudomonadales	Moraxellaceae	Acinetobacter	Acinetobacter schindleri	0.287992	0.256011	0.273558	0.30973	0.28678	0.2249	0.305917	0.321605	0.160063	0.294619	0.32147	0.220002	0.368272	0.308099	0.365598	0.332918	0.276111	0.253126	0.286296	0.306776
Bacteria	Proteobacteria	Alphaproteobacteria	Rhodobacterales	Rhodobacteraceae	Paracoccus	Paracoccus contaminans	0.271434	0.173859	0.235754	0.187859	0.18486	0.347348	0.277548	0.393516	0.364599	0.294619	0.398491	0.228817	0.234237	0.308099	0.229627	0.357225	0.175576	0.253126	0.268807	0.243287
Bacteria	Proteobacteria	Gammaproteobacteria	Pseudomonadales	Pseudomonadaceae	Pseudomonas	Pseudomonas aeruginosa	0.270302	0.237004	0.205802	0.300547	0.25596	0.38127	0.277548	0.168058	0.352862	0.267298	0.207353	0.243966	0.310634	0.355949	0.229627	0.300727	0.276111	0.217209	0.277968	0.269844
Bacteria	Proteobacteria	Alphaproteobacteria	Rhodobacterales	Rhodobacteraceae	Paracoccus	Paracoccus sp. CBA4604	0.269516	0.162403	0.14939	0.187859	0.16535	0.448489	0.497867	0.370174	0.364599	0.362045	0.444462	0.243966	0.234237	0.230617	0.296178	0.157936	0.121143	0.236815	0.177438	0.269844
Bacteria	Proteobacteria	Gammaproteobacteria	Pseudomonadales	Pseudomonadaceae	Pseudomonas	Pseudomonas putida	0.266287	0.28429	0.153112	0.249534	0.15703	0.347348	0.328238	0.340334	0.219868	0	0.32147	0.250581	0.333905	0.355949	0.352074	0.157936	0.335743	0.316908	0.277968	0.277174
Bacteria	Actinobacteria	Actinobacteria	Micrococcales	Micrococcaceae	Kocuria	Kocuria flava	0.264872	0.138711	0.11907	0.099906	0.10094	0.479053	0.346642	0.356284	0.25743	0.402175	0.207353	0.236751	0.29647	0.503872	0	0.300727	0.175576	0.192631	0.313624	0.505346
Bacteria	Firmicutes	Bacilli	Bacillales	Bacillales&nbsp;incertae&nbsp;sedis	Exiguobacterium	Exiguobacterium sp. AT1b	0.264246	0.118931	0.145389	0.156007	0.10094	0.300592	0.277548	0.270146	0.499022	0.430844	0.207353	0.228817	0.29647	0.230617	0.388317	0.216326	0.326247	0.192631	0.381419	0.253055
Bacteria	Actinobacteria	Actinobacteria	Corynebacteriales	Corynebacteriaceae	Corynebacterium	Corynebacterium camporealensis	0.261471	0.172112	0.21667	0.178656	0.11174	0.300592	0.277548	0.321605	0.352862	0.294619	0.353133	0.356647	0.199422	0.230617	0.352074	0.279661	0.237552	0.192631	0.277968	0.261848
Bacteria	Proteobacteria	Alphaproteobacteria	Caulobacterales	Caulobacteraceae	Brevundimonas	Brevundimonas naejangsanensis	0.260534	0.131648	0.11907	0.123525	0.16909	0.347348	0.328238	0.321605	0.339609	0.333841	0.353133	0.210089	0.310634	0.355949	0.296178	0.318114	0.211117	0.217209	0.258626	0.205116
Bacteria	Proteobacteria	Gammaproteobacteria	Pseudomonadales	Pseudomonadaceae	Pseudomonas	Pseudomonas sp. CC6-YY-74	0.259382	0.0320423	0	0.065374	0.10094	0.464705	0.346642	0.321605	0.306522	0.333841	0.415908	0.380978	0.259727	0	0.268105	0.332918	0.291086	0.382476	0.355544	0.269844
Bacteria	Actinobacteria	Actinobacteria	Corynebacteriales	Corynebacteriaceae	Corynebacterium	Corynebacterium jeikeium	0.259079	0.193747	0.204446	0.237059	0.20738	0.2249	0.238586	0.298919	0.306522	0.169527	0.431058	0.289857	0.259727	0.308099	0.268105	0.157936	0.304173	0.30878	0.29393	0.219752
Bacteria	Proteobacteria	Alphaproteobacteria	Caulobacterales	Caulobacteraceae	Brevundimonas	Brevundimonas sp. DS20	0.255849	0.153133	0.18668	0.203463	0.16535	0.407908	0.433531	0.382476	0.324391	0.229775	0.353133	0.243966	0.333905	0	0.229627	0.300727	0.211117	0.279302	0.286296	0.136351
Bacteria	Firmicutes	Bacilli	Bacillales	Staphylococcaceae	Staphylococcus	Staphylococcus capitis	0.254528	0.200436	0.22087	0.253274	0.21759	0.300592	0.375929	0.270146	0.25743	0.229775	0.456483	0.243966	0.14423	0.308099	0	0.300727	0.211117	0.316908	0.258626	0.269844
Bacteria	Proteobacteria	Gammaproteobacteria	Pseudomonadales	Moraxellaceae	Acinetobacter	Acinetobacter indicus	0.252386	0.162403	0.180596	0.232397	0.17593	0.300592	0.238586	0.321605	0.339609	0.169527	0.277855	0.243966	0.279847	0.515802	0	0.345809	0.25861	0.29991	0.247169	0.205116
Bacteria	Actinobacteria	Actinobacteria	Micrococcales	Micrococcaceae	Kocuria	Kocuria turfanensis	0.249163	0.141922	0.141063	0.123525	0.1473	0.2249	0.176028	0.230768	0.306522	0.424401	0.207353	0.228817	0.259727	0.546074	0.268105	0.332918	0.237552	0.192631	0.324735	0.219752
Bacteria	Firmicutes	Negativicutes	Selenomonadales	Selenomonadaceae	Megamonas	Megamonas hypermegale	0.249108	0	0	0.099906	0	0.448489	0.417598	0.523354	0.434357	0.393533	0.415908	0.29364	0.199422	0	0.296178	0	0.352473	0.436119	0.329823	0.092248
Bacteria	Proteobacteria	Alphaproteobacteria	Rhizobiales	Bradyrhizobiaceae	Bradyrhizobium	Bradyrhizobium sp. SK17	0.248647	0.202492	0.201625	0.187859	0.17593	0.407908	0.398813	0.382476	0.339609	0.348921	0.517359	0.123456	0.279847	0	0.268105	0.216326	0	0.217209	0.268807	0.18756
Bacteria	Proteobacteria	Alphaproteobacteria	Rhodospirillales	Acetobacteraceae	Roseomonas	Roseomonas sp. FDAARGOS_362	0.248373	0.138711	0.165845	0.187859	0.16535	0.491918	0	0.270146	0.364599	0.267298	0.353133	0.236751	0.234237	0.308099	0.296178	0.216326	0.175576	0.290151	0.313624	0.243287
Bacteria	Proteobacteria	Gammaproteobacteria	Pseudomonadales	Moraxellaceae	Acinetobacter	Acinetobacter bereziniae	0.245222	0.153133	0.111791	0.141497	0.16535	0.347348	0.277548	0.230768	0.25743	0.333841	0.32147	0.169702	0.199422	0.308099	0.318292	0.318114	0.25861	0.217209	0.286296	0.243287
Bacteria	Proteobacteria	Alphaproteobacteria	Rhodobacterales	Rhodobacteraceae	Defluviimonas	Defluviimonas alba	0.23974	0.16449	0.182702	0.210203	0.19012	0.300592	0.398813	0.298919	0.219868	0.169527	0.277855	0.236751	0.199422	0.355949	0.168136	0.300727	0.291086	0.253126	0.200426	0.136351
Bacteria	Actinobacteria	Actinobacteria	Corynebacteriales	Corynebacteriaceae	Corynebacterium	Corynebacterium riegelii	0.238225	0.118931	0.14939	0.065374	0.08763	0.2249	0.346642	0.340334	0.339609	0.169527	0.456483	0.331223	0.259727	0	0.296178	0.300727	0.211117	0.236815	0.329823	0.261848
Bacteria	Actinobacteria	Actinobacteria	Corynebacteriales	Corynebacteriaceae	Corynebacterium	Corynebacterium mycetoides	0.237787	0.193747	0.168604	0.2456	0.16134	0	0.277548	0.230768	0.384687	0.294619	0.207353	0.297252	0.234237	0.230617	0.33654	0.318114	0.121143	0.236815	0.359207	0.219752
Bacteria	Actinobacteria	Actinobacteria	Propionibacteriales	Nocardioidaceae	Nocardioides	Nocardioides sp. CF8	0.235778	0.118931	0.214439	0.123525	0.12867	0.2249	0.277548	0.321605	0.219868	0.316116	0.353133	0.307197	0.259727	0.355949	0.268105	0.216326	0.175576	0.192631	0.200426	0.205116
Bacteria	Proteobacteria	Betaproteobacteria	Burkholderiales	Alcaligenaceae	Achromobacter	Achromobacter xylosoxidans	0.234771	0.326614	0.32626	0.413183	0.34755	0.407908	0.305917	0.168058	0.160063	0	0	0.123456	0.426143	0.417917	0.436549	0	0.121143	0.109455	0.234073	0.136351
Bacteria	Proteobacteria	Gammaproteobacteria	Pseudomonadales	Moraxellaceae	Acinetobacter	Acinetobacter sp. WCHAc010034	0.233817	0.0778763	0.0649111	0.099906	0	0.347348	0.277548	0	0.160063	0.294619	0	0.169702	0.322973	0.355949	0.39806	0.407122	0.359925	0.316908	0.418078	0.371524
Bacteria	Proteobacteria	Gammaproteobacteria	Pseudomonadales	Pseudomonadaceae	Pseudomonas	Pseudomonas oryzihabitans	0.233357	0.118931	0.136355	0.203463	0.12083	0.300592	0.238586	0.270146	0.364599	0.229775	0.353133	0.34591	0	0.230617	0.318292	0.279661	0.175576	0.30878	0.218786	0.219752
Bacteria	Proteobacteria	Alphaproteobacteria	Rhodobacterales	Rhodobacteraceae	Rhodobacter	Rhodobacter sphaeroides	0.231861	0.172112	0.215566	0.196063	0.16134	0.38127	0.176028	0.230768	0.284879	0.229775	0.378005	0.27729	0	0.230617	0.318292	0.216326	0.276111	0.217209	0.200426	0.243287
Bacteria	Actinobacteria	Actinobacteria	Corynebacteriales	Corynebacteriaceae	Corynebacterium	Corynebacterium cystitidis	0.230625	0.153133	0.171228	0.123525	0.14173	0.38127	0	0.356284	0.284879	0.267298	0.32147	0.307197	0.199422	0.308099	0.296178	0.216326	0.175576	0.159671	0.286296	0.232302
Bacteria	Proteobacteria	Alphaproteobacteria	Rhizobiales	Bradyrhizobiaceae	Bradyrhizobium	Bradyrhizobium sp. BTAi1	0.228944	0.0664709	0.10336	0.099906	0.14173	0.464705	0.387992	0.370174	0.364599	0.393533	0.890033	0.169702	0	0.308099	0	0.157936	0.175576	0.109455	0.146674	0
Bacteria	Proteobacteria	Alphaproteobacteria	Rhodobacterales	Rhodobacteraceae	Paracoccus	Paracoccus sp. SC2-6	0.225341	0.138711	0.213288	0.178656	0.08763	0.2249	0.176028	0.270146	0.324391	0.267298	0.444462	0.256688	0.199422	0.230617	0.168136	0.345809	0.211117	0.109455	0.247169	0.18756
Bacteria	Actinobacteria	Actinobacteria	Micrococcales	Dermabacteraceae	Brachybacterium	Brachybacterium saurashtrense	0.225323	0.127735	0.131192	0.156007	0.11174	0.2249	0.176028	0.421132	0.160063	0.294619	0.32147	0.210089	0.279847	0.308099	0.296178	0.252932	0.211117	0.109455	0.300975	0.18756
Bacteria	Proteobacteria	Alphaproteobacteria	Rhodobacterales	Rhodobacteraceae	Paracoccus	Paracoccus aminovorans	0.225084	0.170305	0.235754	0.203463	0.1473	0.2249	0.238586	0.168058	0.284879	0.267298	0.207353	0.220002	0.259727	0	0.296178	0.332918	0.335743	0.217209	0.247169	0.219752
Bacteria	Firmicutes	Bacilli	Lactobacillales	Streptococcaceae	Streptococcus	Streptococcus thermophilus	0.222276	0.219619	0.235754	0.26984	0.24641	0.2249	0.176028	0.321605	0	0.229775	0.398491	0.198762	0.259727	0.230617	0.229627	0	0.237552	0.253126	0.286296	0.205116
Bacteria	Bacteroidetes	Flavobacteriia	Flavobacteriales	Flavobacteriaceae	unclassified&nbsp;Flavobacteriaceae	Flavobacteriaceae bacterium 3519-10	0.222075	0	0.141063	0	0	0.300592	0.305917	0.168058	0.25743	0.267298	0.32147	0.391367	0.279847	0.308099	0	0.490777	0.25861	0.217209	0.258626	0.253055
Bacteria	Proteobacteria	Gammaproteobacteria	Enterobacterales	Enterobacteriaceae	Klebsiella	Klebsiella pneumoniae	0.221612	0.269444	0.214439	0.285469	0.24641	0.300592	0.176028	0.230768	0.284879	0.229775	0.32147	0.210089	0.310634	0	0	0.216326	0.237552	0.217209	0.29393	0.16562
Bacteria	Proteobacteria	Gammaproteobacteria	Pseudomonadales	Pseudomonadaceae	Pseudomonas	Pseudomonas alcaligenes	0.217673	0.192547	0.182702	0.227429	0.18486	0.38127	0.238586	0.230768	0.284879	0.169527	0.32147	0.281703	0.199422	0	0.168136	0.157936	0.121143	0.349698	0.200426	0.243287
Bacteria	Actinobacteria	Actinobacteria	Corynebacteriales	Corynebacteriaceae	Corynebacterium	Corynebacterium sp. 2184	0.216463	0.102236	0.136355	0.065374	0.12083	0.300592	0.238586	0.270146	0.306522	0.267298	0.277855	0.297252	0.199422	0.230617	0.318292	0.157936	0.121143	0.236815	0.277968	0.18756
Bacteria	Proteobacteria	Betaproteobacteria	Burkholderiales	Alcaligenaceae	Achromobacter	Achromobacter denitrificans	0.216096	0.0664709	0.10336	0.227429	0.1473	0.429842	0.346642	0.270146	0.25743	0.169527	0.207353	0	0.481591	0.526711	0.365598	0	0	0.192631	0.177438	0.136351
Bacteria	Actinobacteria	Actinobacteria	Micrococcales	Intrasporangiaceae	Phycicoccus	Phycicoccus dokdonensis	0.215904	0.108396	0.188563	0.156007	0.12083	0.300592	0.453656	0.340334	0.284879	0	0.277855	0.250581	0.279847	0.230617	0.318292	0	0.211117	0.192631	0.200426	0.18756
Bacteria	Proteobacteria	Alphaproteobacteria	Rhizobiales	Methylobacteriaceae	Methylorubrum	Methylorubrum populi	0.21178	0.0952764	0.125474	0.099906	0.18203	0.570774	0.433531	0.230768	0.324391	0	0.277855	0.228817	0.343718	0.230617	0	0.216326	0.121143	0.159671	0.247169	0.136351
Bacteria	Firmicutes	Erysipelotrichia	Erysipelotrichales	Erysipelotrichaceae	Turicibacter	Turicibacter sp. H121	0.20906	0	0	0	0	0.38127	0	0.270146	0.306522	0.267298	0.32147	0.169702	0.199422	0.230617	0.33654	0.279661	0.422755	0.365113	0.234073	0.18756
Bacteria	Actinobacteria	Actinobacteria	Corynebacteriales	Corynebacteriaceae	Corynebacterium	Corynebacterium glaucum	0.207927	0.0519703	0.10336	0.099906	0.04527	0.347348	0.238586	0.270146	0.324391	0.229775	0.353133	0.297252	0.14423	0.230617	0.318292	0.157936	0.175576	0	0.300975	0.261848
Bacteria	Actinobacteria	Actinobacteria	Corynebacteriales	Corynebacteriaceae	Corynebacterium	Corynebacterium imitans	0.20734	0.0952764	0.0649111	0.168176	0.08763	0.2249	0.176028	0.168058	0.25743	0.229775	0.32147	0.243966	0.259727	0.230617	0.33654	0.252932	0.175576	0.192631	0.234073	0.219752
Bacteria	Proteobacteria	Betaproteobacteria	Burkholderiales	Comamonadaceae	Comamonas	Comamonas aquatica	0.206703	0.188775	0.162935	0.196063	0.18755	0	0.238586	0.230768	0.160063	0.294619	0.207353	0.169702	0.234237	0.308099	0.168136	0.216326	0.304173	0.217209	0.146674	0.296096
Bacteria	Proteobacteria	Betaproteobacteria	Burkholderiales	Oxalobacteraceae	Herbaspirillum	Herbaspirillum seropedicae	0.206206	0.118931	0.111791	0.065374	0.15237	0.38127	0.277548	0	0.219868	0.316116	0.277855	0.149892	0.259727	0.355949	0.318292	0	0.211117	0.267092	0.247169	0.18756
Bacteria	Proteobacteria	Gammaproteobacteria	Pseudomonadales	Moraxellaceae	Acinetobacter	Acinetobacter sp. WCHA55	0.205883	0.166499	0.188563	0.203463	0.19495	0	0.238586	0.168058	0	0.229775	0	0.210089	0.234237	0.308099	0.365598	0.318114	0.121143	0.290151	0.324735	0.349724
Bacteria	Actinobacteria	Actinobacteria	Corynebacteriales	Corynebacteriaceae	Corynebacterium	Corynebacterium simulans	0.2049	0.191319	0.203054	0.141497	0.15237	0	0.238586	0.321605	0.25743	0.348921	0.277855	0.256688	0	0.230617	0.268105	0.157936	0.175576	0.236815	0.247169	0.18756
Bacteria	Proteobacteria	Betaproteobacteria	Burkholderiales	Oxalobacteraceae	Massilia	Massilia timonae	0.203913	0.214225	0.193843	0.232397	0.19721	0.300592	0	0.230768	0.160063	0	0	0.185551	0.259727	0.417917	0.296178	0.279661	0	0.397206	0.218786	0.290229
Bacteria	Actinobacteria	Actinobacteria	Corynebacteriales	Corynebacteriaceae	Corynebacterium	Corynebacterium striatum	0.201655	0.127735	0.145389	0.196063	0.12867	0.300592	0	0.370174	0.160063	0.267298	0.207353	0.272618	0.199422	0.230617	0.168136	0.157936	0.175576	0.29991	0.218786	0.205116
Bacteria	Proteobacteria	Gammaproteobacteria	Pseudomonadales	Moraxellaceae	Acinetobacter	Acinetobacter sp. WCHA45	0.20153	0.135296	0.10336	0.156007	0.10094	0.347348	0.176028	0.168058	0.219868	0	0	0.335703	0.259727	0.230617	0.229627	0.318114	0.291086	0.236815	0.258626	0.261848
Bacteria	Proteobacteria	Gammaproteobacteria	Pseudomonadales	Moraxellaceae	Acinetobacter	Acinetobacter baumannii	0.19959	0.21001	0.217752	0.266618	0.24641	0.300592	0	0.168058	0.284879	0	0	0.083593	0.259727	0.308099	0.296178	0.300727	0.121143	0.192631	0.258626	0.277174
Bacteria	Firmicutes	Tissierellia	Tissierellales	Peptoniphilaceae	Anaerococcus	Anaerococcus mediterraneensis	0.197069	0.0320423	0.0649111	0.065374	0.04527	0.38127	0.277548	0	0.324391	0.267298	0.277855	0.300707	0.14423	0.230617	0.318292	0.216326	0.211117	0.109455	0.200426	0.277174
Bacteria	Deinococcus	Deinococci	Deinococcales	Deinococcaceae	Deinococcus	Deinococcus wulumuqiensis	0.195914	0.155605	0.190381	0.123525	0.15237	0	0.238586	0.298919	0.219868	0.229775	0.456483	0.198762	0.199422	0	0.296178	0.157936	0.121143	0.253126	0.29393	0.136351
Bacteria	Firmicutes	Bacilli	Bacillales	Bacillaceae	Bacillus	Bacillus thermoamylovorans	0.194837	0	0.269251	0	0	0.38127	0.408624	0.168058	0.352862	0	0	0.169702	0.199422	0.308099	0.168136	0.606448	0.25861	0.192631	0.218786	0
Bacteria	Proteobacteria	Gammaproteobacteria	Pseudomonadales	Moraxellaceae	Acinetobacter	Acinetobacter sp. ACNIH1	0.194732	0.183296	0.195493	0.24145	0.22626	0	0.238586	0.168058	0.25743	0	0	0.256688	0.199422	0.230617	0.168136	0.279661	0.352473	0.236815	0.277968	0.18756
Bacteria	Actinobacteria	Actinobacteria	Propionibacteriales	Propionibacteriaceae	Tessaracoccus	Tessaracoccus flavus	0.194656	0.108396	0.10336	0.156007	0.10094	0.448489	0.328238	0	0.324391	0.402175	0.32147	0.210089	0	0	0.168136	0.157936	0.175576	0.109455	0.234073	0.349724
Bacteria	Firmicutes	Tissierellia	Tissierellales	Peptoniphilaceae	Finegoldia	Finegoldia magna	0.194554	0.0778763	0	0.156007	0	0.347348	0	0.321605	0.306522	0.169527	0.398491	0.316036	0.199422	0.230617	0.296178	0.345809	0	0.109455	0.234073	0.18756
Bacteria	Actinobacteria	Actinobacteria	Propionibacteriales	Nocardioidaceae	Nocardioides	Nocardioides sp. JS614	0.194031	0.113922	0.225695	0	0.1473	0	0.305917	0.168058	0.25743	0.333841	0.353133	0.198762	0.259727	0.355949	0.168136	0.216326	0.121143	0.109455	0.146674	0.205116
Bacteria	Actinobacteria	Actinobacteria	Corynebacteriales	Corynebacteriaceae	Corynebacterium	Corynebacterium minutissimum	0.193262	0.175552	0.136355	0.187859	0.1473	0.2249	0.238586	0	0.25743	0.229775	0.32147	0.236751	0.234237	0	0.296178	0.157936	0.211117	0.192631	0.218786	0.205116
Bacteria	Proteobacteria	Gammaproteobacteria	Xanthomonadales	Xanthomonadaceae	Stenotrophomonas	Stenotrophomonas maltophilia	0.192474	0.254883	0.257936	0.313112	0.26551	0.2249	0	0	0.25743	0	0.277855	0.185551	0.14423	0.355949	0	0.216326	0.175576	0.236815	0.258626	0.232302
Bacteria	Proteobacteria	Betaproteobacteria	Burkholderiales	Comamonadaceae	Comamonas	Comamonas testosteroni	0.191535	0.299171	0.136355	0.203463	0.08763	0.300592	0.277548	0.230768	0.219868	0	0.207353	0.123456	0.14423	0.308099	0.168136	0.157936	0.175576	0.192631	0.218786	0.18756
Bacteria	Proteobacteria	Alphaproteobacteria	Rhizobiales	Methylobacteriaceae	Methylobacterium	Methylobacterium sp. 17Sr1-43	0.189847	0.219619	0.198647	0.210203	0.21271	0.300592	0.238586	0.168058	0.160063	0.169527	0	0	0.279847	0.230617	0.229627	0.157936	0.121143	0.331374	0.286296	0.092248
Bacteria	Actinobacteria	Actinobacteria	Micrococcales	Micrococcaceae	Glutamicibacter	Glutamicibacter arilaitensis	0.186375	0.0320423	0.0933421	0	0.04527	0.2249	0	0	0.324391	0.497158	0.32147	0.185551	0.343718	0.308099	0.168136	0.345809	0.175576	0.192631	0.146674	0.136351
Bacteria	Firmicutes	Bacilli	Bacillales	Staphylococcaceae	Salinicoccus	Salinicoccus halodurans	0.183152	0.0778763	0.0649111	0	0.07027	0.2249	0.176028	0	0.306522	0.169527	0.444462	0.149892	0.14423	0.355949	0.33654	0.252932	0.25861	0.159671	0.100011	0.18756
Bacteria	Proteobacteria	Gammaproteobacteria	Pseudomonadales	Moraxellaceae	Acinetobacter	Acinetobacter sp. TTH0-4	0.183077	0.0778763	0.125474	0	0.12083	0.2249	0	0.168058	0	0.169527	0.207353	0.083593	0.259727	0.417917	0.318292	0.300727	0.291086	0.192631	0.258626	0.261848
Bacteria	Proteobacteria	Alphaproteobacteria	Rhodobacterales	Rhodobacteraceae	Thioclava	Thioclava nitratireducens	0.181783	0.123513	0.214439	0.123525	0.08763	0.407908	0.176028	0.321605	0.25743	0.169527	0.32147	0.123456	0	0	0.268105	0.157936	0.25861	0.159671	0.146674	0.136351
Bacteria	Actinobacteria	Actinobacteria	Actinomycetales	Actinomycetaceae	Actinomyces	Actinomyces oris	0.181736	0.193747	0.197093	0.210203	0.21913	0.300592	0.238586	0	0.306522	0.169527	0.207353	0.220002	0.259727	0	0	0.157936	0.276111	0.159671	0.200426	0.136351
Bacteria	Firmicutes	Bacilli	Lactobacillales	Lactobacillaceae	Lactobacillus	Lactobacillus delbrueckii	0.181375	0.108396	0.10336	0	0.10094	0.347348	0.238586	0.340334	0.219868	0.229775	0.378005	0.198762	0.14423	0	0	0.300727	0.211117	0.159671	0.177438	0.18756
Bacteria	Firmicutes	Clostridia	Clostridiales	Ruminococcaceae	Faecalibacterium	Faecalibacterium prausnitzii	0.181061	0.0952764	0.0649111	0.099906	0.04527	0.300592	0.387992	0.230768	0.25743	0	0.207353	0.185551	0.14423	0.230617	0.229627	0	0	0.412948	0.218786	0.328902
Bacteria	Proteobacteria	Alphaproteobacteria	Sphingomonadales	Sphingomonadaceae	Sphingobium	Sphingobium yanoikuyae	0.181018	0.203491	0.182702	0.216391	0.21913	0.300592	0.238586	0	0.284879	0	0	0.220002	0.14423	0.308099	0.168136	0.279661	0.211117	0.192631	0.177438	0.092248
Bacteria	Actinobacteria	Actinobacteria	Corynebacteriales	Corynebacteriaceae	Corynebacterium	Corynebacterium singulare	0.179835	0.175552	0.111791	0.141497	0.15237	0	0.176028	0.230768	0.219868	0.229775	0.32147	0.256688	0.199422	0.230617	0.229627	0.157936	0.121143	0.192631	0.177438	0.092248
Bacteria	Actinobacteria	Actinobacteria	Propionibacteriales	Nocardioidaceae	Pimelobacter	Pimelobacter simplex	0.179347	0.127735	0.171228	0.123525	0.12083	0.2249	0.328238	0.230768	0.160063	0.169527	0.378005	0.123456	0.199422	0.308099	0.168136	0	0.121143	0.109455	0.177438	0.16562
Bacteria	Proteobacteria	Betaproteobacteria	Burkholderiales	Alcaligenaceae	Achromobacter	Achromobacter insolitus	0.177855	0.123513	0.0933421	0.099906	0.12083	0.479053	0.375929	0	0.160063	0	0	0	0.433736	0.417917	0.39806	0.157936	0	0.192631	0.234073	0.092248
Bacteria	Proteobacteria	Betaproteobacteria	Burkholderiales	Comamonadaceae	Delftia	Delftia tsuruhatensis	0.177584	0.282046	0.273181	0.275278	0.28241	0.2249	0.176028	0.230768	0.160063	0	0.207353	0	0.279847	0	0.229627	0.279661	0.121143	0	0.146674	0.205116
Bacteria	Proteobacteria	Gammaproteobacteria	Pseudomonadales	Pseudomonadaceae	Pseudomonas	Pseudomonas sp. ATCC 13867	0.177163	0.0320423	0.0809982	0.065374	0.08763	0.347348	0.176028	0.230768	0.284879	0.333841	0.32147	0.370446	0	0	0.268105	0	0.175576	0.279302	0.146674	0.16562
Bacteria	Actinobacteria	Actinobacteria	Propionibacteriales	Nocardioidaceae	Micropruina	Micropruina glycogenica	0.176863	0.102236	0.145389	0.099906	0.15237	0.2249	0.328238	0.270146	0.160063	0.294619	0	0.198762	0.234237	0	0.168136	0.252932	0.276111	0.159671	0.200426	0.092248
Bacteria	Proteobacteria	Gammaproteobacteria	Enterobacterales	Erwiniaceae	Pantoea	Pantoea sp. PSNIH1	0.175597	0.127735	0.0649111	0	0.04527	0.2249	0.238586	0	0.324391	0.348921	0.277855	0.198762	0	0	0.352074	0.252932	0.304173	0.109455	0.234073	0.232302
Bacteria	Actinobacteria	Actinobacteria	Micrococcales	Micrococcaceae	Auritidibacter	Auritidibacter sp. NML130574	0.174308	0.0778763	0.10336	0.099906	0.04527	0.2249	0.176028	0.230768	0.160063	0.229775	0.353133	0.169702	0.234237	0	0.268105	0	0.359925	0.192631	0.29393	0.092248
Bacteria	Deinococcus	Deinococci	Deinococcales	Deinococcaceae	Deinococcus	Deinococcus ficus	0.173955	0.118931	0.0649111	0.141497	0.12083	0.2249	0.176028	0.230768	0.160063	0	0.207353	0.185551	0.333905	0	0.268105	0.252932	0.211117	0.253126	0.218786	0.136351
Bacteria	Proteobacteria	Gammaproteobacteria	Pseudomonadales	Moraxellaceae	unclassified&nbsp;Moraxellaceae	Moraxellaceae bacterium HYN0046	0.173413	0.0320423	0.0417714	0	0	0	0.277548	0.270146	0.284879	0.229775	0.277855	0.185551	0.234237	0.355949	0.229627	0.157936	0.211117	0.192631	0.177438	0.136351
Bacteria	Proteobacteria	Betaproteobacteria	Burkholderiales	Oxalobacteraceae	Massilia	Massilia sp. WG5	0.172052	0.113922	0.141063	0.099906	0.13557	0.347348	0.277548	0	0.160063	0.267298	0	0.123456	0	0.355949	0.229627	0.252932	0	0.476735	0.100011	0.18756
Bacteria	Proteobacteria	Gammaproteobacteria	Cellvibrionales	Cellvibrionaceae	Cellvibrio	Cellvibrio sp. PSBB023	0.171796	0.0664709	0	0	0	0.300592	0.176028	0.370174	0.160063	0	0.277855	0.198762	0.14423	0	0.268105	0.157936	0.335743	0.290151	0.234073	0.283943
Bacteria	Proteobacteria	Gammaproteobacteria	Pseudomonadales	Moraxellaceae	Acinetobacter	Acinetobacter wuhouensis	0.17029	0.0778763	0.131192	0.065374	0.08763	0.407908	0.176028	0.230768	0.160063	0.169527	0	0.149892	0	0.230617	0.268105	0.252932	0.211117	0.192631	0.146674	0.277174
Bacteria	Proteobacteria	Gammaproteobacteria	Pseudomonadales	Moraxellaceae	Acinetobacter	Acinetobacter haemolyticus	0.169299	0.170305	0.14939	0.196063	0.18203	0.2249	0.238586	0	0.219868	0.267298	0.277855	0.149892	0	0	0	0.318114	0.175576	0.159671	0.234073	0.253055
Bacteria	Proteobacteria	Gammaproteobacteria	Pseudomonadales	Pseudomonadaceae	Pseudomonas	Pseudomonas monteilii	0.168055	0.113922	0.0933421	0.065374	0.08763	0.347348	0	0.168058	0.25743	0	0.207353	0.169702	0.279847	0.390661	0.168136	0.216326	0.175576	0.159671	0.200426	0.092248
Bacteria	Firmicutes	Bacilli	Bacillales	Staphylococcaceae	Staphylococcus	Staphylococcus aureus	0.165214	0.172112	0.173729	0.178656	0.16535	0	0	0	0.219868	0.169527	0.378005	0.236751	0.234237	0.230617	0.168136	0.216326	0.175576	0	0.200426	0.219752
Bacteria	Proteobacteria	Gammaproteobacteria	Xanthomonadales	Xanthomonadaceae	Luteimonas	Luteimonas sp. 100111	0.165143	0.0778763	0.0649111	0.156007	0.12867	0	0.362301	0.270146	0.219868	0.169527	0.207353	0.149892	0.234237	0.230617	0	0.216326	0.304173	0.109455	0.100011	0.136351
Bacteria	Firmicutes	Bacilli	Lactobacillales	Aerococcaceae	unclassified&nbsp;Aerococcaceae	Aerococcaceae bacterium ZY16052	0.164949	0.0320423	0	0	0.07027	0	0.176028	0	0.219868	0.294619	0.277855	0.220002	0.199422	0.476031	0.318292	0.157936	0	0.253126	0.218786	0.219752
Bacteria	Actinobacteria	Actinobacteria	Micrococcales	Dermabacteraceae	Brachybacterium	Brachybacterium ginsengisoli	0.163843	0.0778763	0.0649111	0.123525	0.12083	0.300592	0	0.168058	0.25743	0.316116	0	0.123456	0.234237	0.390661	0.229627	0.157936	0	0.192631	0.218786	0.136351
Bacteria	Bacteroidetes	Bacteroidia	Bacteroidales	Prevotellaceae	Prevotella	Prevotella intermedia	0.163586	0.0664709	0.0417714	0.065374	0.08763	0.2249	0.277548	0	0.160063	0.294619	0.32147	0.149892	0.199422	0	0	0.216326	0.352473	0.337873	0.146674	0.16562
Bacteria	Proteobacteria	Gammaproteobacteria	Enterobacterales	Enterobacteriaceae	Enterobacter	Enterobacter cloacae	0.163459	0.178785	0.162935	0.196063	0.17261	0.2249	0.176028	0	0	0.267298	0.277855	0.083593	0.259727	0.230617	0.229627	0.216326	0	0.159671	0.177438	0.092248
Bacteria	Proteobacteria	Alphaproteobacteria	Sphingomonadales	Sphingomonadaceae	Sphingomonas	Sphingomonas sp. FARSPH	0.162292	0.138711	0.153112	0.203463	0.16535	0.2249	0.238586	0.230768	0.25743	0.267298	0	0.198762	0	0.230617	0	0	0.175576	0.192631	0.218786	0.18756
Bacteria	Proteobacteria	Gammaproteobacteria	Xanthomonadales	Xanthomonadaceae	Pseudoxanthomonas	Pseudoxanthomonas suwonensis	0.161309	0.108396	0.145389	0.065374	0.08763	0.2249	0.328238	0.168058	0.160063	0	0	0.149892	0.29647	0.308099	0.168136	0.216326	0.175576	0.192631	0.177438	0.092248
Bacteria	Proteobacteria	Gammaproteobacteria	Pseudomonadales	Moraxellaceae	Acinetobacter	Acinetobacter sp. NCu2D-2	0.159564	0.108396	0.0417714	0.065374	0.08763	0.2249	0.176028	0.168058	0.160063	0.229775	0.207353	0.169702	0.14423	0	0.168136	0.252932	0.237552	0.192631	0.177438	0.219752
Bacteria	Proteobacteria	Gammaproteobacteria	Pseudomonadales	Moraxellaceae	Acinetobacter	Acinetobacter sp. TGL-Y2	0.159411	0.0519703	0.0649111	0	0.07027	0	0	0	0.25743	0	0	0.281703	0.310634	0.417917	0.296178	0.407122	0.211117	0.192631	0.247169	0.219752
Bacteria	Proteobacteria	Alphaproteobacteria	Rhodobacterales	Rhodobacteraceae	Gemmobacter	Gemmobacter sp. HYN0069	0.158967	0.150542	0.145389	0.210203	0.13557	0.2249	0.238586	0.168058	0.160063	0.169527	0	0.220002	0.199422	0	0.229627	0	0.25861	0.217209	0.200426	0.092248
Bacteria	Firmicutes	Bacilli	Bacillales	Staphylococcaceae	Jeotgalicoccus	Jeotgalicoccus saudimassiliensis	0.158745	0.0519703	0	0.099906	0.04527	0.2249	0	0.270146	0	0.169527	0.415908	0.185551	0.199422	0.355949	0.352074	0	0.121143	0.236815	0.100011	0.18756
Bacteria	Proteobacteria	Alphaproteobacteria	Sphingomonadales	Sphingomonadaceae	Sphingomonas	Sphingomonas sp. LK11	0.157447	0.127735	0.145389	0.237059	0.16134	0	0.238586	0.298919	0.284879	0	0	0.210089	0	0	0.229627	0.216326	0.237552	0.253126	0.258626	0.092248
Bacteria	Proteobacteria	Gammaproteobacteria	Oceanospirillales	Halomonadaceae	Halomonas	Halomonas hydrothermalis	0.156789	0.138711	0.125474	0.222111	0.10094	0.2249	0	0.230768	0	0.267298	0.207353	0	0.199422	0.230617	0.296178	0.157936	0.121143	0.217209	0.146674	0.092248
Bacteria	Proteobacteria	Gammaproteobacteria	Pasteurellales	Pasteurellaceae	Haemophilus	Haemophilus parainfluenzae	0.156787	0.102236	0.141063	0.065374	0.12083	0	0.238586	0.168058	0.25743	0.436902	0.207353	0.149892	0.14423	0.230617	0	0	0.291086	0.159671	0.100011	0.16562
Bacteria	Bacteroidetes	Flavobacteriia	Flavobacteriales	Flavobacteriaceae	Chryseobacterium	Chryseobacterium indologenes	0.155375	0.102236	0.0649111	0.065374	0.04527	0.300592	0.176028	0.230768	0	0.267298	0.277855	0.185551	0.14423	0	0.168136	0.318114	0.211117	0.217209	0.177438	0
Bacteria	Proteobacteria	Alphaproteobacteria	Rhodobacterales	Rhodobacteraceae	Paracoccus	Paracoccus zhejiangensis	0.15529	0.191319	0.171228	0.2456	0.18755	0.2249	0	0	0	0.267298	0	0.185551	0.14423	0.390661	0.229627	0.216326	0.121143	0.109455	0.100011	0.16562
Bacteria	Proteobacteria	Gammaproteobacteria	Pseudomonadales	Moraxellaceae	Psychrobacter	Psychrobacter alimentarius	0.155237	0.0320423	0.0649111	0.141497	0	0.2249	0.238586	0.168058	0	0.410138	0	0	0.199422	0.355949	0.168136	0.157936	0.237552	0	0.234073	0.316302
Bacteria	Firmicutes	Tissierellia	unclassified&nbsp;Tissierellia	Ezakiella		Ezakiella massiliensis	0.1548	0.0320423	0.0417714	0.065374	0.07027	0	0.238586	0	0.219868	0.229775	0.353133	0.300707	0.14423	0.230617	0.268105	0	0.237552	0.316908	0.100011	0.092248
Bacteria	Firmicutes	Bacilli	Bacillales	Bacillales&nbsp;incertae&nbsp;sedis	Gemella	Gemella morbillorum	0.153125	0.0519703	0.0933421	0	0.04527	0.300592	0	0.168058	0.219868	0.229775	0.353133	0.169702	0.14423	0	0.318292	0.216326	0.175576	0.109455	0.177438	0.136351
Bacteria	Firmicutes	Bacilli	Bacillales	Staphylococcaceae	Staphylococcus	Staphylococcus auricularis	0.152997	0.0664709	0.0933421	0.196063	0.10094	0.38127	0.176028	0.168058	0.160063	0.169527	0.444462	0.123456	0	0.230617	0	0	0.121143	0.109455	0.200426	0.16562
Bacteria	Actinobacteria	Actinobacteria	Corynebacteriales	Corynebacteriaceae	Corynebacterium	Corynebacterium sp. 2183	0.152956	0.157968	0.0933421	0.099906	0	0	0.238586	0.168058	0.306522	0	0.277855	0.267654	0.199422	0	0.168136	0.252932	0.121143	0.159671	0.258626	0.136351
Bacteria	Bacteroidetes	Flavobacteriia	Flavobacteriales	Flavobacteriaceae	Chryseobacterium	Chryseobacterium taklimakanense	0.152157	0.108396	0.198647	0.156007	0.18203	0	0	0.270146	0	0.229775	0.277855	0.169702	0.199422	0.230617	0	0	0.211117	0.109455	0.277968	0.269844
Bacteria	Proteobacteria	Alphaproteobacteria	Rhizobiales	Methylobacteriaceae	Methylobacterium	Methylobacterium aquaticum	0.151878	0.181834	0.176118	0.232397	0.15237	0	0.238586	0.230768	0	0	0	0.228817	0.234237	0.308099	0.229627	0.157936	0.121143	0.159671	0.234073	0
Bacteria	Actinobacteria	Actinobacteria	Propionibacteriales	Propionibacteriaceae	Tessaracoccus	Tessaracoccus sp. Marseille-P5995	0.148358	0.0519703	0.0649111	0.156007	0.08763	0	0.238586	0.298919	0.25743	0.267298	0.353133	0.169702	0	0.230617	0.168136	0	0	0.109455	0.177438	0.18756
Bacteria	Proteobacteria	Alphaproteobacteria	Rhodobacterales	Rhodobacteraceae	Celeribacter	Celeribacter indicus	0.148157	0.184719	0.14939	0.203463	0.15703	0.2249	0.238586	0.168058	0	0.169527	0.32147	0.169702	0.14423	0	0	0	0.25861	0.159671	0.100011	0.16562
Bacteria	Actinobacteria	Actinobacteria	Micrococcales	Dermatophilaceae	Dermatophilus	Dermatophilus congolensis	0.148153	0	0	0	0.07027	0	0.176028	0.298919	0.284879	0.267298	0	0.149892	0.14423	0.355949	0.168136	0.216326	0.335743	0.159671	0	0.18756
Bacteria	Actinobacteria	Actinobacteria	Micrococcales	Dermacoccaceae	Luteipulveratus	Luteipulveratus mongoliensis	0.147848	0.0664709	0	0.187859	0.10094	0.300592	0.238586	0.168058	0.284879	0.229775	0.277855	0.198762	0.14423	0	0.168136	0.157936	0.175576	0.109455	0	0
Bacteria	Actinobacteria	Actinobacteria	Corynebacteriales	Dietziaceae	Dietzia	Dietzia psychralcaliphila	0.147289	0.0664709	0.0417714	0.156007	0.07027	0	0.176028	0	0.160063	0.384084	0.207353	0.123456	0.14423	0.459439	0.229627	0.157936	0	0.109455	0.146674	0.16562
Bacteria	Proteobacteria	Alphaproteobacteria	Rhizobiales	Bradyrhizobiaceae	Bosea	Bosea sp. AS-1	0.146493	0.118931	0.0649111	0.065374	0.10094	0.300592	0	0.270146	0.160063	0.169527	0.207353	0.083593	0.234237	0	0.268105	0.216326	0.121143	0.109455	0.200426	0.092248
Bacteria	Actinobacteria	Actinobacteria	Micrococcales	Dermabacteraceae	Brachybacterium	Brachybacterium sp. P6-10-X1	0.146119	0.0872782	0.125474	0.187859	0.08763	0.2249	0.238586	0	0.219868	0.169527	0.32147	0.123456	0	0.417917	0.168136	0	0.121143	0	0.146674	0.136351
Bacteria	Actinobacteria	Actinobacteria	Propionibacteriales	Nocardioidaceae	Friedmanniella	Friedmanniella sagamiharensis	0.146051	0.108396	0.0933421	0.099906	0.04527	0.300592	0.238586	0.168058	0.160063	0.169527	0	0.169702	0.259727	0.230617	0.168136	0	0	0.192631	0.234073	0.136351
Bacteria	Actinobacteria	Actinobacteria	Propionibacteriales	Propionibacteriaceae	Auraticoccus	Auraticoccus monumenti	0.1435	0.0872782	0.145389	0	0.04527	0.2249	0.176028	0	0.160063	0.316116	0.277855	0.198762	0.14423	0.230617	0	0.216326	0	0.192631	0.218786	0.092248
Bacteria	Proteobacteria	Betaproteobacteria	Burkholderiales	Alcaligenaceae	Bordetella	Bordetella holmesii	0.14261	0.0320423	0	0.178656	0.16535	0.347348	0.277548	0	0	0	0	0	0.472288	0.49071	0.422803	0	0.121143	0.109455	0	0.092248
Bacteria	Actinobacteria	Actinobacteria	Corynebacteriales	Corynebacteriaceae	Corynebacterium	Corynebacterium sp. NML98-0116	0.141209	0.118931	0.0417714	0	0.04527	0.2249	0.176028	0.270146	0.219868	0.229775	0.207353	0.169702	0.360764	0	0	0.216326	0	0.109455	0.200426	0.092248
Bacteria	Proteobacteria	Gammaproteobacteria	Pseudomonadales	Pseudomonadaceae	Pseudomonas	Pseudomonas furukawaii	0.140536	0.0778763	0.0417714	0.065896	0	0.407908	0.176028	0.230768	0.160063	0	0.207353	0.328884	0.199422	0	0.168136	0.252932	0	0.253126	0.100011	0
Bacteria	Proteobacteria	Gammaproteobacteria	Xanthomonadales	Xanthomonadaceae	Luteimonas	Luteimonas sp. 83-4	0.139892	0.0778763	0.10336	0.153525	0.04527	0	0.176028	0	0.219868	0	0.207353	0.198762	0.234237	0.230617	0.168136	0.216326	0	0.159671	0.247169	0.219752
Bacteria	Proteobacteria	Betaproteobacteria	unclassified&nbsp;Betaproteobacteria	Candidatus&nbsp;Profftella	Candidatus	Candidatus Profftella armatura	0.138509	0	0	0.123525	0.11174	0.2249	0	0.230768	0	0	0.207353	0	0.310634	0.417917	0.415187	0.157936	0.175576	0.109455	0.146674	0
Bacteria	Proteobacteria	Gammaproteobacteria	Pseudomonadales	Pseudomonadaceae	Pseudomonas	Pseudomonas sp. S-6-2	0.138455	0	0	0	0.04527	0.347348	0.238586	0.270146	0.219868	0	0.277855	0.328884	0	0	0.168136	0.216326	0	0.279302	0.146674	0.092248
Bacteria	Proteobacteria	Gammaproteobacteria	Pseudomonadales	Pseudomonadaceae	Pseudomonas	Pseudomonas mendocina	0.138302	0.194921	0.208416	0.187859	0.16134	0	0.238586	0	0	0	0	0.123456	0.234237	0.390661	0.168136	0	0.121143	0.192631	0.218786	0.18756
Bacteria	Proteobacteria	Alphaproteobacteria	Rhodobacterales	Rhodobacteraceae	Rhodobacter	Rhodobacter sp. LPB0142	0.138028	0.118931	0.131192	0.156007	0.17261	0	0.176028	0.168058	0.160063	0	0	0.210089	0.234237	0.230617	0	0.279661	0.175576	0.217209	0.100011	0.092248
Bacteria	Proteobacteria	Betaproteobacteria	Burkholderiales	unclassified&nbsp;Burkholderiales	Aquabacterium	Aquabacterium olei	0.137527	0.224521	0.131192	0.2456	0.2249	0	0	0.168058	0.219868	0	0.207353	0.083593	0.199422	0	0.229627	0.157936	0.121143	0.253126	0.146674	0
Bacteria	Proteobacteria	Gammaproteobacteria	Enterobacterales	Enterobacteriaceae	Salmonella	Salmonella enterica	0.137464	0.244883	0.182702	0.178656	0.19495	0	0	0.168058	0.219868	0.267298	0.207353	0.123456	0.14423	0	0	0	0.25861	0.109455	0.146674	0.16562
Bacteria	Actinobacteria	Actinobacteria	Propionibacteriales	Propionibacteriaceae	Tessaracoccus	Tessaracoccus flavescens	0.137184	0.0778763	0.11907	0.141497	0.10094	0	0	0	0.160063	0.393533	0.32147	0.123456	0.14423	0.355949	0.168136	0	0.121143	0.109455	0.177438	0.092248
Bacteria	Proteobacteria	Alphaproteobacteria	Rhodobacterales	Rhodobacteraceae	Rhodobaca	Rhodobaca barguzinensis	0.136964	0.118931	0.11907	0.196063	0.08763	0	0.328238	0.230768	0.219868	0.169527	0.277855	0.220002	0	0	0	0	0.211117	0.109455	0.177438	0.136351
Bacteria	Proteobacteria	Alphaproteobacteria	Rhizobiales	Methylobacteriaceae	Methylobacterium	Methylobacterium sp. DM1	0.136726	0.0952764	0.11907	0.141497	0.11174	0.300592	0.238586	0.168058	0.160063	0	0.277855	0.169702	0.259727	0	0	0.216326	0	0.192631	0.146674	0
Bacteria	Proteobacteria	Alphaproteobacteria	Rhodobacterales	Rhodobacteraceae	Paracoccus	Paracoccus mutanolyticus	0.136635	0.0519703	0.0417714	0.178656	0.08763	0.2249	0.176028	0.168058	0.219868	0	0.277855	0	0.14423	0.308099	0	0.157936	0.175576	0.236815	0.146674	0
Bacteria	Proteobacteria	Gammaproteobacteria	Pseudomonadales	Moraxellaceae	Acinetobacter	Acinetobacter radioresistens	0.136447	0.153133	0.156591	0.065374	0.17261	0	0.176028	0.168058	0.219868	0.169527	0.207353	0.169702	0	0	0.296178	0.216326	0	0.109455	0.146674	0.16562
Bacteria	Actinobacteria	Actinobacteria	Corynebacteriales	Corynebacteriaceae	Corynebacterium	Corynebacterium timonense	0.135648	0.108396	0.0417714	0.099906	0.10094	0.347348	0	0.168058	0.160063	0	0.32147	0.228817	0.234237	0	0.168136	0	0	0.192631	0.200426	0.205116
Bacteria	Proteobacteria	Gammaproteobacteria	Enterobacterales	Enterobacteriaceae	Klebsiella	Klebsiella michiganensis	0.135527	0.224521	0.233411	0.275278	0.24918	0	0.176028	0	0.25743	0.229775	0.277855	0.185551	0	0	0.229627	0	0	0	0.100011	0.136351
Bacteria	Proteobacteria	Alphaproteobacteria	Caulobacterales	Caulobacteraceae	Phenylobacterium	Phenylobacterium sp. HYN0004	0.135429	0.0778763	0.0809982	0	0.07027	0.2249	0	0.168058	0.25743	0.229775	0.277855	0.220002	0.199422	0	0	0.252932	0.121143	0.109455	0.146674	0.136351
Bacteria	Proteobacteria	Gammaproteobacteria	Alteromonadales	Alteromonadaceae	Lacimicrobium	Lacimicrobium alkaliphilum	0.135332	0.102236	0.0417714	0	0	0.300592	0.277548	0.230768	0	0.169527	0.207353	0.169702	0.310634	0	0	0.300727	0.121143	0.192631	0.146674	0
Bacteria	Deinococcus	Deinococci	Deinococcales	Deinococcaceae	Deinococcus	Deinococcus sp. NW-56	0.134436	0.144952	0.136355	0.141497	0.14173	0	0.176028	0.370174	0.25743	0	0.207353	0.210089	0.14423	0.308099	0	0.216326	0	0	0.100011	0
Bacteria	Proteobacteria	Betaproteobacteria	Burkholderiales	Alcaligenaceae	Bordetella	Bordetella sp. HZ20	0.134397	0	0.0417714	0	0.1473	0.300592	0.176028	0.230768	0.160063	0	0	0	0.352619	0.459439	0.39806	0	0	0.109455	0.177438	0
Bacteria	Proteobacteria	Alphaproteobacteria	Sphingomonadales	Sphingomonadaceae	Sphingomonas	Sphingomonas hengshuiensis	0.134326	0.138711	0.159857	0.287816	0.16535	0	0	0.168058	0.160063	0.169527	0	0.243966	0.199422	0	0.168136	0.252932	0.121143	0.217209	0.100011	0
Bacteria	Actinobacteria	Actinobacteria	Micrococcales	Dermabacteraceae	Dermabacter	Dermabacter vaginalis	0.132614	0.102236	0.0417714	0.065374	0.07027	0	0.176028	0.168058	0.25743	0.169527	0.207353	0.210089	0.14423	0	0.229627	0.157936	0.121143	0.159671	0.146674	0.092248
Bacteria	Proteobacteria	Gammaproteobacteria	Pseudomonadales	Pseudomonadaceae	Pseudomonas	Pseudomonas fluorescens	0.132182	0.21001	0.210907	0.266618	0.21438	0	0.238586	0.168058	0	0	0.207353	0.083593	0	0.459439	0	0	0	0.109455	0.177438	0.16562
Bacteria	Firmicutes	Clostridia	Clostridiales	Lachnospiraceae	Blautia	Blautia sp. N6H1-15	0.131905	0	0	0	0	0.2249	0.328238	0.370174	0.219868	0	0.207353	0.169702	0.14423	0	0.168136	0.157936	0	0.279302	0.100011	0.136351
Bacteria	Firmicutes	Bacilli	Lactobacillales	Leuconostocaceae	Weissella	Weissella cibaria	0.13155	0.0664709	0.0417714	0.187859	0	0.2249	0.176028	0	0.324391	0.506451	0.207353	0.185551	0.199422	0	0.168136	0	0.211117	0	0	0
Bacteria	Proteobacteria	Alphaproteobacteria	Sphingomonadales	Sphingomonadaceae	Sphingomonas	Sphingomonas taxi	0.131442	0.181834	0.159857	0.2456	0.21271	0	0.176028	0.270146	0.219868	0	0	0.185551	0	0	0.168136	0.157936	0.121143	0.159671	0.146674	0.092248
Bacteria	Actinobacteria	Actinobacteria	Propionibacteriales	Propionibacteriaceae	Cutibacterium	Cutibacterium avidum	0.131015	0.138711	0.131192	0.141497	0.12867	0	0.176028	0	0.219868	0.229775	0	0.228817	0.234237	0	0.229627	0.157936	0.121143	0	0.146674	0.205116
Bacteria	Saccharibacteria	Candidatus&nbsp;Saccharibacteria	Candidatus&nbsp;Saccharibacteria			Candidatus Saccharibacteria oral taxon TM7x	0.129464	0	0.0649111	0.123525	0	0.2249	0	0.230768	0	0.267298	0.207353	0.228817	0	0.230617	0.268105	0.216326	0	0	0.177438	0.219752
Bacteria	Proteobacteria	Betaproteobacteria	Burkholderiales	Alcaligenaceae	Alcaligenes	Alcaligenes faecalis	0.128201	0.0778763	0.0417714	0.168176	0.12083	0.300592	0.176028	0.168058	0	0	0	0.083593	0.199422	0	0.268105	0.216326	0.121143	0.159671	0.146674	0.18756
Bacteria	Actinobacteria	Actinobacteria	Actinomycetales	Actinomycetaceae	Actinomyces	Actinomyces hongkongensis	0.127756	0.0519703	0.0417714	0	0	0.2249	0.346642	0.230768	0.25743	0	0.207353	0.169702	0	0	0.229627	0.216326	0.25861	0	0.100011	0.092248
Bacteria	Actinobacteria	Actinobacteria	Propionibacteriales	Propionibacteriaceae	Tessaracoccus	Tessaracoccus aquimaris	0.127138	0.0952764	0.111791	0.065374	0.10094	0.2249	0	0.230768	0.160063	0.362045	0.207353	0.083593	0	0	0.229627	0	0	0.109455	0.268807	0.16562
Bacteria	Proteobacteria	Alphaproteobacteria	Sphingomonadales	Sphingomonadaceae	Sphingobium	Sphingobium sp. RAC03	0.126304	0.141922	0.136355	0.065374	0.12083	0	0.277548	0.168058	0.160063	0	0.207353	0.083593	0.199422	0	0.168136	0.318114	0.175576	0	0.177438	0
Bacteria	Proteobacteria	Gammaproteobacteria	Alteromonadales	Idiomarinaceae	unclassified&nbsp;Idiomarinaceae	Idiomarinaceae bacterium HL-53	0.12628	0.0320423	0.0649111	0.065374	0	0.300592	0.277548	0	0	0.294619	0	0.149892	0.14423	0	0.168136	0.252932	0.175576	0.159671	0.177438	0.136351
Bacteria	Proteobacteria	Alphaproteobacteria	Rhizobiales	Bradyrhizobiaceae	Oligotropha	Oligotropha carboxidovorans	0.126228	0	0.0417714	0	0	0.2249	0.328238	0.270146	0.324391	0.373663	0.32147	0.123456	0	0.230617	0	0	0	0.159671	0	0
Bacteria	Proteobacteria	Alphaproteobacteria	Caulobacterales	Caulobacteraceae	Brevundimonas	Brevundimonas vesicularis	0.125528	0.131648	0.136355	0.187859	0.1473	0.300592	0	0	0.160063	0	0	0	0	0.308099	0.168136	0.157936	0.175576	0.159671	0.146674	0.205116
Bacteria	Proteobacteria	Gammaproteobacteria	Pseudomonadales	Moraxellaceae	Acinetobacter	Acinetobacter sp. ACNIH2	0.125426	0.153133	0.131192	0.178656	0.1473	0	0.176028	0	0	0.169527	0.277855	0	0.234237	0.230617	0	0.318114	0	0	0.146674	0.219752
Bacteria	Firmicutes	Bacilli	Bacillales	Staphylococcaceae	Auricoccus	Auricoccus indicus	0.125234	0	0.0933421	0.065374	0	0	0.238586	0	0	0.169527	0.353133	0.220002	0.199422	0.230617	0	0.216326	0.121143	0.159671	0.146674	0.16562
Bacteria	Actinobacteria	Actinobacteria	Propionibacteriales	Propionibacteriaceae	Propionibacterium	Propionibacterium freudenreichii	0.124547	0.0519703	0.136355	0.123221	0.08763	0	0.277548	0.270146	0.219868	0.348921	0	0.149892	0	0.230617	0	0.157936	0	0	0.146674	0.16562
Bacteria	Bacteroidetes	Flavobacteriia	Flavobacteriales	Flavobacteriaceae	Chryseobacterium	Chryseobacterium glaciei	0.124279	0.0952764	0.0933421	0.099906	0.08763	0.2249	0.238586	0	0	0	0	0.289857	0	0.230617	0	0.357225	0.121143	0.253126	0.177438	0.092248
Bacteria	Proteobacteria	Gammaproteobacteria	Pseudomonadales	Moraxellaceae	Psychrobacter	Psychrobacter sp. AntiMn-1	0.123841	0	0	0	0	0	0	0.230768	0	0.348921	0	0	0.279847	0.503872	0.296178	0.157936	0.121143	0	0.277968	0.136351
Bacteria	Firmicutes	Bacilli	Lactobacillales	Aerococcaceae	Aerococcus	Aerococcus urinaeequi	0.123357	0.0952764	0.111791	0	0.07027	0	0.238586	0.168058	0	0	0.207353	0	0.14423	0.308099	0.268105	0.279661	0	0.159671	0.200426	0.092248
Bacteria	Firmicutes	Bacilli	Bacillales	Bacillaceae	Bacillus	Bacillus coagulans	0.122163	0.0320423	0.10336	0	0	0.429842	0.176028	0.168058	0	0	0	0.123456	0.234237	0	0	0.553787	0.121143	0.109455	0.177438	0.092248
Bacteria	Firmicutes	Clostridia	Clostridiales	Peptostreptococcaceae	Clostridioides	Clostridioides difficile	0.121938	0.0320423	0.0417714	0	0	0.2249	0.238586	0	0	0.229775	0	0.169702	0.199422	0.308099	0	0.216326	0	0.290151	0.200426	0.16562
Bacteria	Proteobacteria	Alphaproteobacteria	Sphingomonadales	Sphingomonadaceae	Sphingomonas	Sphingomonas panacis	0.121842	0.113922	0.11907	0.168176	0.16134	0.2249	0	0.230768	0	0	0.207353	0.169702	0.14423	0	0	0.157936	0.121143	0.159671	0.200426	0.136351
Bacteria	Proteobacteria	Gammaproteobacteria	Pseudomonadales	Pseudomonadaceae	Pseudomonas	Pseudomonas chlororaphis	0.121491	0.102236	0.0933421	0.141497	0.10094	0.300592	0	0	0.25743	0.229775	0	0.083593	0.199422	0	0.229627	0.157936	0.175576	0	0.100011	0.136351
Bacteria	Actinobacteria	Actinobacteria	Bifidobacteriales	Bifidobacteriaceae	Gardnerella	Gardnerella vaginalis	0.12017	0.0872782	0.0649111	0	0.07027	0.2249	0	0	0	0	0.207353	0.169702	0.14423	0.230617	0.229627	0.252932	0.276111	0.159671	0	0.16562
Bacteria	Firmicutes	Clostridia	Clostridiales	Lachnospiraceae	Lachnoclostridium	Lachnoclostridium phocaeense	0.119677	0.0519703	0	0.141497	0.08763	0	0.176028	0.270146	0.160063	0.267298	0	0.123456	0	0	0	0.216326	0.175576	0.267092	0.200426	0.136351
Bacteria	Proteobacteria	Gammaproteobacteria	Pseudomonadales	Moraxellaceae	Acinetobacter	Acinetobacter pittii	0.119541	0.207312	0.237998	0.2456	0.2326	0	0	0	0	0	0	0.083593	0	0.308099	0.168136	0.216326	0.175576	0.159671	0.100011	0.136351
Bacteria	Actinobacteria	Actinobacteria	Micrococcales	Dermabacteraceae	Devriesea	Devriesea agamarum	0.119219	0	0.0417714	0	0.07027	0.2249	0	0.270146	0.219868	0.267298	0	0.123456	0.14423	0.355949	0.168136	0	0	0.109455	0.177438	0.092248
Bacteria	Bacteroidetes	Flavobacteriia	Flavobacteriales	Flavobacteriaceae	Riemerella	Riemerella anatipestifer	0.119012	0.0778763	0	0.123525	0.10094	0	0.277548	0	0.160063	0	0	0.210089	0.259727	0.230617	0	0.318114	0	0.159671	0.177438	0.16562
Bacteria	Actinobacteria	Actinobacteria	Micrococcales	Microbacteriaceae	Agrococcus	Agrococcus carbonis	0.118932	0.108396	0.0417714	0.099906	0.04527	0.300592	0.176028	0	0.160063	0.267298	0	0.123456	0.14423	0	0.268105	0	0.121143	0.267092	0	0.136351
Bacteria	Proteobacteria	Gammaproteobacteria	Oceanospirillales	Halomonadaceae	Halomonas	Halomonas beimenensis	0.118822	0.0320423	0.0417714	0.099906	0.04527	0.2249	0.176028	0.168058	0	0.483271	0.207353	0	0.14423	0.230617	0	0	0.121143	0	0.146674	0.136351
Bacteria	Proteobacteria	Alphaproteobacteria	Rhizobiales	Rhizobiaceae	Agrobacterium	Agrobacterium tumefaciens	0.118751	0.113922	0.111791	0.178656	0.15237	0	0	0.168058	0.219868	0.169527	0.207353	0.083593	0.14423	0	0.168136	0.157936	0.121143	0.159671	0.100011	0
Bacteria	Firmicutes	Clostridia	Clostridiales	Peptostreptococcaceae	Paeniclostridium	Paeniclostridium sordellii	0.118227	0	0.0417714	0	0	0.347348	0.277548	0	0.25743	0	0	0.198762	0.234237	0.308099	0	0.216326	0	0.159671	0	0.205116
Bacteria	Bacteroidetes	Chitinophagia	Chitinophagales	Chitinophagaceae	Flavisolibacter	Flavisolibacter tropicus	0.117751	0.0778763	0.0809982	0	0	0.300592	0	0.168058	0.25743	0	0	0.083593	0.199422	0.230617	0	0.216326	0	0.279302	0.177438	0.16562
Bacteria	Bacteroidetes	Flavobacteriia	Flavobacteriales	Flavobacteriaceae	Chryseobacterium	Chryseobacterium camelliae	0.11763	0.0778763	0.0649111	0.123525	0.04527	0.2249	0	0	0.219868	0	0	0.149892	0.14423	0.230617	0.168136	0.300727	0.121143	0.217209	0.146674	0
Bacteria	Firmicutes	Negativicutes	Veillonellales	Veillonellaceae	Veillonella	Veillonella parvula	0.117339	0.131648	0.141063	0.123525	0.12083	0	0	0.230768	0	0.267298	0	0.123456	0.234237	0	0	0	0.637823	0	0.218786	0
Bacteria	Actinobacteria	Actinobacteria	Corynebacteriales	Dietziaceae	Dietzia	Dietzia timorensis	0.11721	0.123513	0.153112	0.296537	0.1473	0	0	0.230768	0.284879	0.229775	0	0.149892	0.14423	0.230617	0	0	0	0	0.100011	0.136351
Bacteria	Actinobacteria	Actinobacteria	Micrococcales	Dermacoccaceae	Dermacoccus	Dermacoccus nishinomiyaensis	0.116966	0.162403	0.156591	0.196063	0.15237	0.2249	0.238586	0	0.25743	0.229775	0	0.123456	0	0	0	0.157936	0.121143	0.109455	0	0.092248
Bacteria	Proteobacteria	Gammaproteobacteria	Vibrionales	Vibrionaceae	Vibrio	Vibrio cholerae	0.116178	0.153133	0.156591	0.156007	0.08763	0.2249	0	0	0	0.267298	0	0.149892	0.14423	0	0.168136	0.157936	0.175576	0	0.200426	0.16562
Bacteria	Proteobacteria	Alphaproteobacteria	Rhodospirillales	Rhodospirillaceae	unclassified&nbsp;Rhodospirillaceae	Rhodospirillaceae bacterium SCSIO 08040	0.115755	0.0778763	0.111791	0.065374	0	0	0.176028	0.321605	0	0	0.207353	0.149892	0.14423	0.230617	0.168136	0	0.121143	0.159671	0.100011	0.16562
Bacteria	Proteobacteria	Alphaproteobacteria	Sphingomonadales	Sphingomonadaceae	Sphingomonas	Sphingomonas sp. KC8	0.115658	0.0872782	0.0809982	0.065374	0.11174	0.2249	0.238586	0.168058	0	0.169527	0.207353	0.300707	0	0	0	0.157936	0.175576	0.109455	0.100011	0
Bacteria	Proteobacteria	Betaproteobacteria	Burkholderiales	Oxalobacteraceae	Massilia	Massilia putida	0.115622	0.0872782	0.14939	0.065374	0.11174	0	0.176028	0.168058	0.160063	0	0	0	0.14423	0.230617	0.229627	0	0.121143	0.316908	0.100011	0.136351
Bacteria	Proteobacteria	Gammaproteobacteria	Pseudomonadales	Pseudomonadaceae	Pseudomonas	Pseudomonas sp. SWI6	0.115522	0	0	0	0	0	0	0.168058	0.219868	0.169527	0.207353	0.083593	0.14423	0.230617	0.229627	0.216326	0	0.159671	0.200426	0.16562
Bacteria	Actinobacteria	Actinobacteria	Micrococcales	Dermatophilaceae	Austwickia	Austwickia chelonae	0.115507	0.0320423	0.0417714	0.065374	0.08763	0.2249	0	0.382476	0	0	0.207353	0	0	0.230617	0.268105	0.157936	0.304173	0	0.100011	0.092248
Bacteria	Proteobacteria	Gammaproteobacteria	Xanthomonadales	Xanthomonadaceae	Lysobacter	Lysobacter maris	0.115302	0.0519703	0.0649111	0.141497	0	0.2249	0.238586	0	0.219868	0	0.277855	0.083593	0.199422	0	0	0.157936	0.237552	0.192631	0.100011	0
Bacteria	Actinobacteria	Actinobacteria	Micrococcales	Brevibacteriaceae	Brevibacterium	Brevibacterium linens	0.11493	0.141922	0.190381	0.196063	0.08763	0	0.176028	0.230768	0.160063	0	0.207353	0.123456	0.14423	0	0	0.157936	0.175576	0	0.100011	0.092248
Bacteria	Proteobacteria	Gammaproteobacteria	Pseudomonadales	Pseudomonadaceae	Pseudomonas	Pseudomonas litoralis	0.114596	0	0	0	0.07027	0.2249	0.176028	0.168058	0.160063	0.169527	0.207353	0.083593	0	0.526711	0	0	0.121143	0	0.177438	0.092248
Bacteria	Actinobacteria	Actinobacteria	Micrococcales	Microbacteriaceae	Microbacterium	Microbacterium chocolatum	0.114112	0.102236	0.125474	0.141497	0.13557	0.2249	0	0	0.160063	0	0.207353	0.083593	0	0	0	0.157936	0.237552	0.236815	0.218786	0.136351
Bacteria	Firmicutes	Clostridia	Clostridiales	Lachnospiraceae	Herbinix	Herbinix luporum	0.114082	0	0	0.065374	0	0	0.238586	0.270146	0.160063	0.169527	0.207353	0	0.14423	0	0.168136	0.252932	0.121143	0.192631	0.177438	0
Bacteria	Proteobacteria	Alphaproteobacteria	Rhizobiales	Hyphomicrobiaceae	Devosia	Devosia sp. I507	0.113525	0.0320423	0.0809982	0	0	0	0	0.270146	0.160063	0.333841	0	0.185551	0	0.355949	0	0.252932	0.175576	0.109455	0.200426	0
Bacteria	Actinobacteria	Actinobacteria	Corynebacteriales	Dietziaceae	Dietzia	Dietzia sp. oral taxon 368	0.113333	0.118931	0.131192	0.178656	0.14173	0.2249	0	0.168058	0.160063	0.169527	0.277855	0.185551	0	0	0	0.157936	0	0	0.146674	0.092248
Bacteria	Proteobacteria	Gammaproteobacteria	Pseudomonadales	Pseudomonadaceae	Pseudomonas	Pseudomonas fuscovaginae	0.113157	0.0320423	0	0.099906	0	0.2249	0.176028	0	0.160063	0.229775	0	0.297252	0	0	0.168136	0.157936	0	0.290151	0.177438	0.136351
Bacteria	Cyanobacteria	Oscillatoriophycideae	Chroococcales	Chroococcaceae	Gloeocapsa	Gloeocapsa sp. PCC 7428	0.112355	0.0320423	0.0417714	0.099906	0	0.347348	0.346642	0.270146	0	0	0	0.297252	0.14423	0	0.229627	0.216326	0	0.109455	0	0
Bacteria	Proteobacteria	Betaproteobacteria	Burkholderiales	Alcaligenaceae	Bordetella	Bordetella pertussis	0.111061	0	0	0	0.13557	0.407908	0.176028	0	0	0.169527	0	0.123456	0.29647	0.390661	0.318292	0	0	0	0	0.092248
Bacteria	Firmicutes	Bacilli	Bacillales	Bacillaceae	Bacillus	Bacillus thuringiensis	0.110999	0.0664709	0.0417714	0	0.12867	0.300592	0	0.230768	0	0	0.277855	0.169702	0.14423	0	0.168136	0.157936	0.121143	0.109455	0.100011	0.092248
Bacteria	Bacteroidetes	Bacteroidia	Bacteroidales	Prevotellaceae	Prevotella	Prevotella denticola	0.110889	0.0872782	0.0649111	0	0	0.347348	0.277548	0	0.160063	0.169527	0	0.123456	0	0	0.168136	0	0.175576	0.386373	0.146674	0
Bacteria	Actinobacteria	Actinobacteria	Micrococcales	Microbacteriaceae	Rhodoluna	Candidatus Rhodoluna planktonica	0.110825	0.0664709	0.0649111	0.099906	0.07027	0	0	0.168058	0.219868	0	0.207353	0.169702	0.199422	0.230617	0.168136	0.157936	0	0	0.146674	0.136351
Bacteria	Proteobacteria	Alphaproteobacteria	Rhizobiales	Methylobacteriaceae	Methylobacterium	Methylobacterium sp. 17SD2-17	0.110749	0.233723	0.212111	0.292302	0.23139	0.2249	0	0.168058	0	0	0	0.198762	0	0	0	0.157936	0.175576	0.109455	0.100011	0
Bacteria	Proteobacteria	Alphaproteobacteria	Rhodobacterales	Rhodobacteraceae	Paracoccus	Paracoccus sp. BM15	0.110519	0.123513	0.162935	0.065374	0.08763	0.2249	0	0	0.219868	0	0	0.149892	0.259727	0	0.168136	0	0.175576	0.192631	0.177438	0.092248
Bacteria	Actinobacteria	Actinobacteria	Micrococcales	Dermabacteraceae	Brachybacterium	Brachybacterium sp. VM2412	0.110456	0.0952764	0.0649111	0.065374	0.12083	0.300592	0.176028	0.168058	0.160063	0.229775	0	0.083593	0	0.308099	0.168136	0.157936	0	0	0	0
Bacteria	Proteobacteria	Gammaproteobacteria	Enterobacterales	Erwiniaceae	Pantoea	Pantoea ananatis	0.109868	0.0872782	0.0417714	0.099906	0.08763	0	0.176028	0	0.219868	0.267298	0.32147	0.083593	0.14423	0.230617	0.168136	0	0	0.159671	0	0
Bacteria	Proteobacteria	Alphaproteobacteria	Rhizobiales	Methylobacteriaceae	Methylobacterium	Methylobacterium sp. 17Sr1-1	0.109673	0.0519703	0.0417714	0	0.04527	0.2249	0.238586	0	0.160063	0	0	0	0.259727	0	0.296178	0.216326	0	0.279302	0.177438	0.092248
Bacteria	Proteobacteria	Gammaproteobacteria	Enterobacterales	Morganellaceae	Proteus	Proteus mirabilis	0.109299	0.138711	0.0649111	0	0.04527	0	0	0.270146	0	0.169527	0	0.083593	0.14423	0.230617	0.168136	0.157936	0.211117	0.109455	0.146674	0.136351
Bacteria	Actinobacteria	Actinobacteria	Propionibacteriales	Nocardioidaceae	Marmoricola	Marmoricola scoriae	0.108944	0.131648	0.11907	0.156007	0.04527	0	0.277548	0	0	0.267298	0	0.149892	0.14423	0.417917	0	0	0	0	0.268807	0.092248
Bacteria	Firmicutes	Bacilli	Bacillales	Staphylococcaceae	Staphylococcus	Staphylococcus simulans	0.108929	0	0.0417714	0	0	0.300592	0.176028	0	0	0.169527	0.277855	0.149892	0	0	0.168136	0.157936	0.175576	0.159671	0.200426	0.092248
Bacteria	Actinobacteria	Actinobacteria	Propionibacteriales	Nocardioidaceae	Nocardioides	Nocardioides sp. 78	0.108771	0.102236	0.200157	0	0.07027	0.300592	0	0.168058	0.25743	0	0.207353	0.198762	0.14423	0.308099	0	0	0	0.109455	0	0
Bacteria	Actinobacteria	Actinobacteria	Propionibacteriales	Propionibacteriaceae	Tessaracoccus	Tessaracoccus sp. T2.5-30	0.108527	0.157968	0.111791	0.168176	0.10094	0	0.176028	0.168058	0	0.229775	0.277855	0.149892	0.14423	0.230617	0	0	0	0	0.146674	0
Bacteria	Proteobacteria	Betaproteobacteria	Neisseriales	Neisseriaceae	Neisseria	Neisseria subflava	0.108418	0.102236	0.10336	0.123525	0.12867	0	0	0	0.160063	0.638673	0.207353	0.083593	0	0	0	0	0.276111	0	0.100011	0.136351
Bacteria	Actinobacteria	Rubrobacteria	Rubrobacterales	Rubrobacteraceae	Rubrobacter	Rubrobacter radiotolerans	0.108114	0.0320423	0.10336	0	0	0	0.238586	0.298919	0	0	0	0.210089	0.14423	0	0.229627	0.252932	0.121143	0.109455	0.177438	0.136351
Bacteria	Firmicutes	Bacilli	Bacillales	Staphylococcaceae	Staphylococcus	Staphylococcus kloosii	0.107941	0.0664709	0.0809982	0	0.11174	0.300592	0.176028	0.168058	0.160063	0	0.467379	0.083593	0	0	0.168136	0	0.121143	0	0.146674	0
Bacteria	Firmicutes	Bacilli	Lactobacillales	Aerococcaceae	Aerococcus	Aerococcus viridans	0.106001	0.0664709	0.11907	0	0.07027	0	0	0	0.219868	0	0.207353	0.123456	0	0.390661	0.268105	0.157936	0.121143	0	0.177438	0.092248
Bacteria	Proteobacteria	Alphaproteobacteria	Rhizobiales	Methylobacteriaceae	Methylobacterium	Methylobacterium sp. C1	0.105796	0.193747	0.201625	0.216391	0.22888	0.2249	0	0	0.160063	0	0	0.083593	0.14423	0.230617	0.168136	0.157936	0	0	0	0
Bacteria	Proteobacteria	Alphaproteobacteria	Sphingomonadales	Sphingomonadaceae	Sphingomonas	Sphingomonas indica	0.105791	0.118931	0.14939	0	0.08763	0	0.176028	0.270146	0.160063	0.267298	0.207353	0.083593	0.14423	0	0	0	0	0.253126	0	0.092248
Bacteria	Actinobacteria	Actinobacteria	Actinomycetales	Actinomycetaceae	Actinomyces	Actinomyces sp. VUL4_3	0.105647	0.0320423	0.0417714	0	0	0	0.238586	0.168058	0.25743	0	0	0.169702	0.14423	0.230617	0.168136	0	0.291086	0	0.100011	0.16562
Bacteria	Firmicutes	Tissierellia	Tissierellales	Peptoniphilaceae	Peptoniphilus	Peptoniphilus sp. ING2-D1G	0.105149	0	0.0649111	0.065374	0	0	0.176028	0.270146	0	0	0.207353	0.198762	0.199422	0	0.229627	0	0.211117	0.109455	0.100011	0.16562
Bacteria	Cyanobacteria	Oscillatoriophycideae	Oscillatoriales	Microcoleaceae	Microcoleus	Microcoleus sp. PCC 7113	0.105008	0.0664709	0.0417714	0	0.04527	0.2249	0.176028	0.168058	0.160063	0	0	0.149892	0	0	0.168136	0.252932	0.175576	0	0.200426	0.16562
Bacteria	Proteobacteria	Gammaproteobacteria	Chromatiales	Chromatiaceae	Thiodictyon	Candidatus Thiodictyon syntrophicum	0.104977	0.0320423	0.0649111	0	0.04527	0.2249	0.305917	0.168058	0.160063	0.169527	0	0.123456	0.199422	0	0	0.157936	0	0	0.177438	0.16562
Bacteria	Firmicutes	Bacilli	Lactobacillales	Enterococcaceae	Enterococcus	Enterococcus cecorum	0.104642	0.0519703	0.218812	0	0	0.2249	0.176028	0	0	0	0.277855	0	0.259727	0.308099	0	0	0.211117	0.159671	0.100011	0
Bacteria	Proteobacteria	Gammaproteobacteria	Vibrionales	Vibrionaceae	Vibrio	Vibrio campbellii	0.104578	0.0320423	0.0417714	0	0	0	0.176028	0.230768	0.160063	0	0	0.169702	0.199422	0.230617	0.168136	0.157936	0	0.109455	0.218786	0.092248
Bacteria	Firmicutes	Clostridia	Clostridiales	Lachnospiraceae	Lachnoanaerobaculum	Lachnoanaerobaculum umeaense	0.10424	0.0519703	0.0417714	0.123525	0.04527	0.2249	0.277548	0.230768	0	0	0	0	0	0	0	0	0.562476	0.217209	0	0.205116
Bacteria	Proteobacteria	Gammaproteobacteria	Pseudomonadales	Moraxellaceae	Acinetobacter	Acinetobacter sp. LoGeW2-3	0.103681	0.0664709	0.10336	0.065374	0.07027	0	0.238586	0	0	0	0.207353	0.149892	0.14423	0	0.229627	0	0.315795	0	0.146674	0.232302
Bacteria	Actinobacteria	Actinobacteria	Micrococcales	Dermabacteraceae	Brachybacterium	Brachybacterium sp. VR2415	0.103362	0.0320423	0.11907	0.123525	0.08763	0	0.176028	0.230768	0	0.229775	0	0.083593	0.199422	0.355949	0.168136	0.157936	0	0	0	0
Bacteria	Actinobacteria	Actinobacteria	Micrococcales	Micrococcaceae	Arthrobacter	Arthrobacter crystallopoietes	0.101788	0.0778763	0.0649111	0.065374	0.11174	0.300592	0	0.230768	0.219868	0	0	0.083593	0.199422	0	0.229627	0.157936	0	0	0.100011	0.092248
Bacteria	Proteobacteria	Alphaproteobacteria	Caulobacterales	Caulobacteraceae	Caulobacter	Caulobacter mirabilis	0.101373	0.127735	0	0.123525	0.04527	0	0	0.270146	0.219868	0.169527	0.207353	0.123456	0	0.230617	0	0.216326	0	0	0.100011	0.092248
Bacteria	Actinobacteria	Actinobacteria	Micrococcales	Microbacteriaceae	Agrococcus	Agrococcus jejuensis	0.101371	0.113922	0.11907	0.065374	0.10094	0.2249	0.238586	0.230768	0	0.229775	0	0.169702	0	0	0	0.157936	0	0.109455	0	0.16562
Bacteria	Proteobacteria	Gammaproteobacteria	Pseudomonadales	Moraxellaceae	Acinetobacter	Acinetobacter larvae	0.100446	0.0664709	0.0417714	0.065374	0.07027	0	0	0.168058	0.219868	0	0.207353	0.323991	0	0	0.168136	0	0.175576	0	0.100011	0.301598
Bacteria	Proteobacteria	Gammaproteobacteria	Enterobacterales	unclassified&nbsp;Enterobacterales	Plesiomonas	Plesiomonas shigelloides	0.100384	0.0952764	0.0649111	0	0	0.2249	0	0.168058	0.25743	0.229775	0.207353	0.123456	0.14423	0	0	0.216326	0.175576	0	0	0
Bacteria	Gemmatimonadetes	Gemmatimonadetes	Gemmatimonadales	Gemmatimonadaceae	Gemmatirosa	Gemmatirosa kalamazoonesis	0.0998821	0	0.0933421	0.099906	0.08763	0	0	0.168058	0.219868	0	0.207353	0.281703	0.14423	0.308099	0	0	0	0	0.100011	0.18756
Bacteria	Actinobacteria	Actinobacteria	Micrococcales	unclassified&nbsp;Micrococcales	Tropheryma	Tropheryma whipplei	0.0997803	0	0	0	0	0.2249	0.238586	0.168058	0.160063	0.169527	0	0.083593	0	0.230617	0.168136	0	0	0.159671	0.200426	0.092248
Bacteria	Actinobacteria	Actinobacteria	Micrococcales	Jonesiaceae	Jonesia	Jonesia denitrificans	0.0995883	0	0	0	0.07027	0.347348	0.176028	0.270146	0	0	0.207353	0.123456	0	0.230617	0	0	0.121143	0.109455	0.100011	0.136351
Bacteria	Proteobacteria	Gammaproteobacteria	Xanthomonadales	Xanthomonadaceae	Luteimonas	Luteimonas sp. JM171	0.0990308	0.0778763	0.0809982	0	0.04527	0.2249	0.176028	0	0.160063	0	0	0.185551	0	0	0	0.279661	0.121143	0.159671	0.234073	0.136351
Bacteria	Actinobacteria	Actinobacteria	Micrococcales	Intrasporangiaceae	Arsenicicoccus	Arsenicicoccus sp. oral taxon 190	0.0990163	0.108396	0.0809982	0.196063	0	0	0	0	0.25743	0	0	0.123456	0.14423	0.308099	0.229627	0.157936	0	0.109455	0	0.16562
Bacteria	Proteobacteria	Gammaproteobacteria	Enterobacterales	Yersiniaceae	Serratia	Serratia marcescens	0.0988452	0.206382	0.171228	0.196063	0.21099	0	0	0	0	0	0.207353	0	0.14423	0.230617	0.168136	0	0	0	0.177438	0.16562
Bacteria	Proteobacteria	Betaproteobacteria	Burkholderiales	Burkholderiaceae	Ralstonia	Ralstonia insidiosa	0.0984364	0.310943	0.332842	0.385271	0.33746	0	0	0	0.160063	0	0	0	0	0	0.168136	0	0.175576	0	0	0
Bacteria	Proteobacteria	Betaproteobacteria	Burkholderiales	Burkholderiaceae	Pandoraea	Pandoraea sputorum	0.0983409	0	0	0	0	0	0	0	0.160063	0	0.207353	0.083593	0.310634	0	0.229627	0.216326	0.175576	0.192631	0.200426	0.092248
Bacteria	Actinobacteria	Actinobacteria	Propionibacteriales	Propionibacteriaceae	Propionibacterium	Propionibacterium sp. oral taxon 193	0.098299	0.187457	0.178404	0.196063	0.22063	0	0	0	0	0.169527	0.207353	0.083593	0	0	0.168136	0.157936	0.121143	0	0.177438	0
Bacteria	Actinobacteria	Actinobacteria	Micrococcales	Micrococcaceae	Psychromicrobium	Psychromicrobium lacuslunae	0.0977065	0.0320423	0.0649111	0.065374	0.07027	0	0.277548	0.230768	0.219868	0	0.207353	0.123456	0	0	0	0	0.121143	0.109455	0.146674	0.18756
Bacteria	Proteobacteria	Alphaproteobacteria	Sphingomonadales	Sphingomonadaceae	Sphingomonas	Sphingomonas koreensis	0.0975401	0.127735	0.11907	0.249534	0.15237	0	0.238586	0.168058	0	0.169527	0	0.123456	0	0	0	0	0	0.192631	0.146674	0.16562
Bacteria	Firmicutes	Bacilli	Lactobacillales	Streptococcaceae	Streptococcus	Streptococcus mitis	0.0970756	0.141922	0.145389	0.123525	0.15237	0	0.176028	0	0	0	0	0.123456	0.14423	0.230617	0.229627	0	0.121143	0.109455	0.146674	0
Bacteria	Proteobacteria	Alphaproteobacteria	Rhizobiales	Methylobacteriaceae	Methylobacterium	Methylobacterium sp. 4-46	0.0970084	0.113922	0.0417714	0.099906	0.13557	0.300592	0	0	0	0	0	0.169702	0.259727	0	0.296178	0.216326	0	0.109455	0.100011	0
Bacteria	Proteobacteria	Betaproteobacteria	Burkholderiales	Burkholderiaceae	Polynucleobacter	Polynucleobacter necessarius	0.0966516	0.0872782	0.10336	0	0.12083	0.2249	0	0.168058	0.160063	0.169527	0.207353	0	0.14423	0	0.229627	0	0.121143	0	0.100011	0
Bacteria	Proteobacteria	Gammaproteobacteria	Pseudomonadales	Pseudomonadaceae	Pseudomonas	Pseudomonas koreensis	0.0962593	0.280417	0.165845	0.364091	0.30639	0	0	0	0	0	0	0.083593	0	0	0.168136	0	0.175576	0.192631	0	0.092248
Bacteria	Actinobacteria	Coriobacteriia	Coriobacteriales	Coriobacteriaceae	Collinsella	Collinsella aerofaciens	0.0961391	0.108396	0.0417714	0	0.04527	0	0.277548	0.168058	0.160063	0	0.207353	0.083593	0	0.230617	0	0	0.121143	0.217209	0	0.16562
Bacteria	Proteobacteria	Betaproteobacteria	Burkholderiales	Alcaligenaceae	Paenalcaligenes	Paenalcaligenes hominis	0.0960035	0	0	0.099906	0.1473	0.2249	0.277548	0	0	0	0	0	0.29647	0	0.318292	0.157936	0	0.109455	0.100011	0.092248
Bacteria	Proteobacteria	Betaproteobacteria	Burkholderiales	Comamonadaceae	Ottowia	Ottowia oryzae	0.0956375	0.135296	0.11907	0.156007	0.16134	0	0.176028	0	0.160063	0	0.207353	0	0	0.230617	0	0.157936	0.121143	0	0.100011	0.092248
Bacteria	Proteobacteria	Betaproteobacteria	Nitrosomonadales	Methylophilaceae	Methylophilus	Methylophilus sp. TWE2	0.0955669	0.0872782	0	0	0	0	0.176028	0.230768	0	0	0.277855	0.236751	0.14423	0	0	0.157936	0	0.192631	0.146674	0.16562
Bacteria	Planctomycetes	Planctomycetia	Planctomycetales	Gemmataceae	Gemmata	Gemmata obscuriglobus	0.0952481	0.0320423	0.0809982	0.065374	0	0	0.176028	0.168058	0.160063	0	0.277855	0.083593	0	0.230617	0.168136	0	0.121143	0.109455	0	0.136351
