# Supplementary material for: Single-cell RNA-Seq reveals intracellular microbial diversity within immune cells during SARS-CoV-2 infection and recovery
Source: iScience. 2023 Oct 30;26(11):108357. doi: 10.1016/j.isci.2023.108357 (PMC10663746; doi:10.1016/j.isci.2023.108357)
Supplement: Table S5. Known antimicrobial resistance among the detected bacterial species, related to Figure 5 [file mmc5.xlsx]

## Sheet: Sheet1
Table S5: Known antimicrobial resistance amongst the detected bacterial species, related to Figure 5.
S. No	Bacterial species	Antibiotic	References
1	Streptomyces clavuligerus/ pristinaespiralis	Benzyl penicillin, and B-lactamase.	10.3390/molecules21050605, https://doi.org/10.1128/aac.13.5.86
2	Pseudomonas tolasii	Ampicillin, aztreonam, cefazolin, cefixime, erythromycin, rifampicin, clindamycin, vancomycin, and novobiocin.	https://doi.org/10.1094/PHYTO-12-20-0550-R
3	Leptospira intergogans	Sulfonamides, neomycin, actidione, polymyxin, nalidixic acid, vancomycin, and rifampicin.	https://doi.org/10.1128/microbiolspec.arba-0029-2017, https://doi.org/10.1016/S0174-3031(81)80096-0
4	Clostridium botulinum	Aminoglycosides, sulfamethoxazole, and trimethoprim	https://doi.org/10.1016/j.cmi.2016.04.011, https://doi.org/10.1128/jcm.11.6.604-609.1980
5	Escherichia albertii	Tetracycline, nalidixic acid, , penicillin G, oxacillin and streptomycin	https://doi.org/10.3389/fmicb.2018.00258,https://doi.org/10.1016/j.diagmicrobio.2004.10.008
6	Staphylococcus aureus	Penicillins, cephalosporins, monobactams, and carbapenems	https://doi.org/10.1128/microbiolspec.gpp3-0057-2018
7	Campylobacter jejuni	Quinolones and fluoroquinolones	https://doi.org/10.1093/jac/dkl080,https://doi.org/10.1371/journal.pone.0227833
8	Bacillus thuringiensis	Ampicillin, chloramphenicol, clindamycin, erythromycin and penicillin.	https://doi.org/10.1371/journal.pone.0132338
9	Flavobacterium crocinum	Cephalothin, cefotaxime, ceftriaxone, moxalactam, aztreonam, imipenem, aminoglycosides, erythromycin, and glycopeptides	10.1128/aac.41.6.1301
10	Glaesserella parasuis	Tylosin , sulfadimethoxine , danofloxacin, trimethoprim/sulfamethoxazole, enrofloxacin and clindamycin	10.3390/pathogens11121443
11	Lactobacillus paracollinoides	Trimethoprim, vancomycin, and kanamycin	10.1128/AEM.01738-18
12	Mycoplasma mycoides	Rifampicin and nalidixic acid	10.1017/s0950268800062129
13	Ehrlichia canis	Macrolides, aminoglycosides, and Beta-lactams	https://doi.org/10.1038/s41598-023-35356-5
14	Clostridium beijerinckii	Cefoxitin, imipenem, vancomycin, tigecycline, metronidazole, chloramphenicol and linezolid	https://doi.org/10.1016/j.ijantimicag.2010.07.005
