# Supplementary material for: Single-cell RNA-Seq reveals intracellular microbial diversity within immune cells during SARS-CoV-2 infection and recovery
Source: iScience. 2023 Oct 30;26(11):108357. doi: 10.1016/j.isci.2023.108357 (PMC10663746; doi:10.1016/j.isci.2023.108357)
Supplement: Table S6. Accession Id of the bacterial species used for further single-cell analysis, related to Figure 6 [file mmc6.xlsx]

## Sheet: Sheet1
Table S6: Accession Id of the bacterial species used for further single-cell analysis, related to Figure 6.
Name	Accession ID
Aggregatibacter aphrophilus	GCA_003252835.1
Anaplasma centrale	GCA_000024505.1
Bacillus anthracis	GCA_000534935.2
Bacillus cereus	GCA_000022505.1
Bacillus licheniformis	GCA_003474315.1
Bacillus megaterium	GCA_001238505.1
Bacillus thuringiensis	GCA_001721165.1
Bordetella sp hz20	GCA_003058465.1
Borrelia duttonii	GCA_000523535.1
Buchnera aphidicola	GCA_000090965.1
Caldicellulosiruptor bescii	GCA_000022325.1
Caldicellulosiruptor saccharolyticus	GCA_000016545.1
Campylobacter jejuni	GCA_001761825.1
Campylobacter sp. RM8964	GCA_002139895.1
Campylobacter ureolyticus	GCA_000413435.1
Candidatus sulcia muelleri	GCA_000025785.1
Chlamydia pecorum	GCA_000508005.1
Citrobacter sp	GCA_001034465.1
Clostridium botulinum	GCA_000022765.1
Clostridium beijerinckii	GCA_900010805.1
Desulfovibrio fairfieldensis	GCA_001553605.1
Ehrlichia canis	GCA_000012565.1
Enterococcus fecalis	GCA_000415045.1
Entomoplasma melaleucae	GCA_002804105.1
Escherichia albertii	GCA_003027535.1
Fervidobacterium pennivorans	GCA_001644665.1
Flavobacteriaceae bacterium	GCA_900104375.1
Flavobacterium crocinum	GCA_003122385.1
Glaesserella parasuis	GCA_002015085.1
Helicobacter cetorum	GCA_000259255.1
Helicobacter cinaedi	GCA_900451045.1
Helicobacter pylori	GCA_000802455.1
Helicobacter saguni	GCA_003546745.1
Klebsiella pneumoniae	GCA_000764615.1
Lactobacillus jensenii	GCA_000175035.1
Lactobacillus paracollinoides	GCA_001435115.1
Leptospira interrogans	GCA_005222625.1
Macrococcus caseolyticus	GCA_002834635.1
Mageeibacillus indolicus	GCA_002892425.1
Micavibrio aeruginosavorus	GCA_000226315.1
Mycobacterium shigaense	GCA_002356315.1
Mycoplasma anatis	GCA_000221305.2
Mycoplasma bovigenitalium	GCA_900660525.1
Mycoplasma bovis	GCA_900088685.1
Mycoplasma cynos	GCA_000328725.1
Mycoplasma dispar	GCA_000941075.1
Mycoplasma hyopneumoniae	GCA_000183185.1
Mycoplasma hyorhinis	GCA_000145705.1
Mycoplasma mycoides	GCA_006265105.1
Mycoplasma pulmonis	GCA_000195875.1
Mycoplasma synoviae	GCA_003147565.1
Neisseria meningitidis	GCA_000014105.1
Neisseria weaveri	GCA_900638685.1
Nostocales cyanobacterium	GCA_002163975.1
Paenibacillus borealis	GCA_000758665.1
Pasteurella multocida	GCA_002083205.2
Piscirickettsia salmonis	GCA_000756435.3
Polynucleobacter necessarius	GCA_000019745.1
Providencia stuartii	GCA_900455155.1
Pseudomonas tolaasii	GCA_002813445.1
Serratia plymuthica	GCA_003206015.1
Sneathia amnii	GCA_000973085.1
Spiroplasma chrysopicola	GCA_000400935.1
Spiroplasma diminutum	GCA_000439455.1
Spiroplasma floricola	GCA_002813555.1
Sporosarcina sp PTS2304	GCA_003351785.1
Staphylococcus aureus	GCA_001018655.2
Staphylococcus cohnii	GCA_003035865.1
Staphylococcus simulans	GCA_003043455.1
Streptomyces clavuligerus	GCA_000154925.1
Streptomyces pristinaespiralis	GCA_000154945.1
Streptomyces sviceus	GCA_000154965.1
Thermoanaerobacter siderophilus	GCA_000262445.1
Thermodesulfobacterium geofontis	GCA_002877985.1
Ureaplasma parvum	GCA_000019345.1
Xanthomonas euvesicatoria	GCA_002939715.1
