# Supplementary material for: Single-cell RNA-Seq reveals intracellular microbial diversity within immune cells during SARS-CoV-2 infection and recovery
Source: iScience. 2023 Oct 30;26(11):108357. doi: 10.1016/j.isci.2023.108357 (PMC10663746; doi:10.1016/j.isci.2023.108357)
Supplement: Table S7. Accession Id of the samples from bulk RNA-seq of COVID-19-positive patients, related to Table 1 [file mmc7.xlsx]

## Sheet: Sheet1
Table S7: Accession Id of the samples from bulk RNAseq of COVID-19 positive patients, related to Table 1.
Accession	Sample name	SRA	Age	Gender	Severity	Diabetes mellitus	Hypertension	Ct score
SAMN36419219	P_097_1	SRR25253611	71	M	Recovered
SAMN36419215	P_062_1	SRR25253607	82	M	Recovered	0	0	14.8288
SAMN36419209	P_004_1	SRR25253616	51	M	Recovered
SAMN26688393	P_107_1	SRR21186523	79	M	Recovered	0	1	23.2303
SAMN26688390	P_105_1	SRR21186543	68	F	Recovered			23.6927
SAMN26688387	P_103_1	SRR21186546	84	M	Recovered	1	0	23.3784
SAMN26688384	P_101_1	SRR21186549	68	F	Recovered	1	1	15.2435
SAMN26688381	P_100_1	SRR21186553	46	M	Recovered	0	1	17.9723
SAMN26688378	P_099_1	SRR21186556	52	F	Mortality	1	1	26.2076
SAMN26688375	P_098_1	SRR21186527	56	M	Recovered	1	1	21.1403
SAMN26688372	P_090_1	SRR21186530	82	M	Recovered	1	1	28.0871
SAMN26688370	P_086_1	SRR21186533	59	M	Recovered	0	1	16.4878
SAMN26688368	P_085_1	SRR21186535	50	M	Recovered	1	0	21.9217
SAMN26688367	P_082_1	SRR21186536	73	M	Mortality	1	1	26.8332
SAMN26688365	P_081_1	SRR21186538	39	M	Recovered	0	0	28.5744
SAMN26688362	P_064_1	SRR21186541	57	M	Recovered	1	1	25.1995
SAMN26688359	P_037_1	SRR21186518	56	M	Recovered			19.2934
SAMN26688358	P_035_1	SRR21186519	75	M	Mortality	1	1	24.2095
SAMN26688352	P_001_1	SRR21186559	45	M	Recovered	0	0	34.6206
